# Supplementary material for: Structure of CFTR bound to (R)-BPO-27 unveils a pore-blockage mechanism
Source: Nat Commun. 2025 Aug 1;16:7059. doi: 10.1038/s41467-025-62199-7 (PMC12317126; doi:10.1038/s41467-025-62199-7)
Supplement: Supplementary file 4 — Source Data [file 41467_2025_62199_MOESM4_ESM.xlsx]

## Sheet: Fig_1B_ATP_hydrolysis
			Untreated				10 µM 172				0.5 µM BPO			1 µM BPO			5 µM BPO
[ATP]
0	0.00212063	3.18482	3.42739	0.178561	0.264925	0.00464918	-0.16204	0.38957	0.343143	0.440056	-0.73021	-0.16816	-0.02906	0.595235	0.0034	0.393512	-0.45957	0.28607
0.03	0.0110828	6.4598	5.28464	1.84718	2.54652	0.00811072	0.682701	0.640229	0.000167	2.3634	0.89617	2.18209	0.594872	1.53148	0.639	1.29267	-0.24043	2.68657
0.1	6.7131	7.58382	7.34201	3.87313	3.80299	3.13357	1.21717	1.61364	-0.00666	4.25247	1.64043	4.71642	2.15214	3.31651	2.9095	4.40056	1.78936	3.82338
0.3	10.678	9.858	9.72395	6.81368	6.73109	3.68567	1.46173	1.59507	1.28595	5.0945	2.80383	6.68035	5.21709	6.13783	4.5085	5.11989	3.14255	4.62189
1	16.883	13.3908	13.9998	9.33152	9.46866	5.48741	2.2794	2.86969	1.20416	10.6354	5.72936	10.0241	9.6547	10.3936	7.7682	8.24048	5.84255	9.32587
3	27.612	19.514	17.8669	16.1213	15.8333	8.34266	4.23398	3.47312	3.14159	19.8766	12.307	18.8261	17.5162	20.675	15.912	17.0289	12.8277	18.7836

## Sheet: Fig_1C_kcat_values
Untreated	0.5 µM (R)-BPO-27	1 µM (R)-BPO-27	5 µM (R)-BPO-27	CFTRinh-172
32.7	28.8	25.5	24	8.7
17.7	23	30.9	24.3	5
17.1	23	24.7	29.4	3.5
18				5.8
17.3

## Sheet: Fig_1E_K95A_inhibition
WT	K95A
0.0242	0.7774
0.0837	0.7846
0.059	0.8
0.0268
0.016
0.0158

## Sheet: Fig_4C_bpo_association
Time (s)	W401A					WT					E1371Q
0	1	1	1	1		1	1	1	1		1	1	1
1	0.78459	0.990768	1.00114	0.78459		1.00578	0.963238	1.00212	1.02073		0.987883	0.970326	0.99844
2	0.355619	0.899717	0.670068	0.355619		1.00309	0.905268	0.860066	0.981992		0.979228	0.98206	0.972112
3	0.146935	0.595193	0.380992	0.146935		0.969601	0.88302	0.872211	0.861808		0.968393	0.969063	0.903193
4	0.0378768	0.33885	0.247591	0.0378768		0.8821	0.83268	0.751611	0.697152		0.955705	0.974948	0.903651
5	0.0184648	0.17722	0.164246	0.0184648		0.762633	0.741883	0.609882	0.557242		0.945057	1.00349	0.905907
6	-0.0111572	0.11564	0.122262	-0.0111572		0.627967	0.632565	0.485816	0.45675		0.942226	0.989787	0.906875
7	-0.027332	0.0893134	0.100626	-0.027332		0.498913	0.523619	0.384612	0.365664		0.947396	0.974745	0.915777
8	-0.0273081	0.0584944	0.0797307	-0.0273081		0.384706	0.413341	0.287451	0.301735		0.948175	0.999668	0.923598
9	-0.0273065	0.0392255	0.0693452	-0.0273065		0.290354	0.327729	0.235019	0.252563		0.959323	1.01296	0.915096
10	-0.028286	0.0292593	0.063617	-0.028286		0.2153	0.251574	0.198687	0.208953		0.951592	0.99085	0.923513
11	-0.0387045	0.0190793	0.0548086	-0.0387045		0.15864	0.183258	0.155367	0.170862		0.952821	1.00664	0.925486
12	-0.0366904	0.0171974	0.0565314	-0.0366904		0.1223	0.144157	0.13545	0.153034		0.957883	0.981892	0.923781
13	-0.0352038	0.0126237	0.052464	-0.0352038		0.0937702	0.114008	0.126246	0.127391		0.967308	0.996522	0.930962
14	-0.0473269	0.00894434	0.0459672	-0.0473269		0.0753015	0.0899609	0.0993164	0.120509		0.968613	0.983915	0.929123
15	-0.0431832	0.0107491	0.0414291	-0.0431832		0.0614546	0.0724684	0.0918261	0.102557		0.955696	0.987473	0.925694
16	-0.0498514	0.00581158	0.0457687	-0.0498514		0.0511705	0.060639	0.0937427	0.118852		0.950923	0.98537	0.921214
17	-0.0478922	0.0074394		-0.0478922		0.0438811	0.0551122	0.0885281	0.105137		0.955393	1.01705	0.921402
18	-0.0473649	0.00758224		-0.0473649		0.0386504	0.0495519	0.0815072	0.103877		0.945347	1.0233	0.926666
19	-0.0469178	0.00832204		-0.0469178		0.0340819	0.0459429	0.0753326	0.0869714		0.953264	0.999114	0.923754
20	-0.0462062	0.00630366		-0.0462062		0.032065	0.0395863	0.0703475	0.0912397		0.958969	1.02581	0.917049
21	-0.0412166	0.00759386		-0.0412166		0.0300281	0.0365578	0.0629145	0.0849474		0.959815	1.02739	0.917641
22	-0.0401737	0.00888207		-0.0401737		0.0271812	0.0356667	0.0617038	0.0895822		0.962192	1.00685	0.917732
23	-0.0459868	0.0106986		-0.0459868		0.0248913	0.0353759	0.0657727	0.0880248		0.954007	1.01882	0.918459
24	-0.0473429	0.0110896		-0.0473429		0.0246167	0.0344663	0.0603166	0.0780647		0.947846	1.00476	0.917402
25	-0.0482826	0.00709444		-0.0482826		0.0240616	0.0328282	0.0636667	0.0745788		0.949133	1.00068	0.920656
26	-0.0464572	0.00612343		-0.0464572		0.0237932	0.0280603	0.048744	0.070222		0.95639	1.01069	0.914892
27	-0.0398743	0.0065086		-0.0398743		0.0226448	0.0267917	0.0596698	0.0762263		0.960684	0.987499	0.915496
28	-0.0410478	0.00976585		-0.0410478		0.0214945	0.0255508	0.0534663	0.0691113		0.947627	0.993448	0.913722
29	-0.042708	0.00823097		-0.042708		0.021274	0.0239525	0.0681627	0.0675275		0.953828	1.01627	0.912065
30	-0.0420763	0.00708931		-0.0420763		0.0205451	0.0216923	0.0631381	0.0753145		0.946103	1.0029	0.910154
31	-0.0418688	0.00780892		-0.0418688		0.0203915	0.0223111	0.0549149	0.0539386		0.955371	0.988345	0.904547
32	-0.036892	0.00510535		-0.036892		0.0202011	0.0223699	0.0543348	0.0651916		0.954772	0.986948	0.905815
33	-0.0459458	0.00768738		-0.0459458		0.0196211	0.0231515	0.0443153	0.0739052		0.939447	1.03239	0.906072
34	-0.0420995	0.00612491		-0.0420995		0.0181546	0.0231415	0.0495558	0.059522		0.943236	1.04102	0.900784
35	-0.0424899	0.00248794		-0.0424899		0.0180457	0.0214291	0.0499487	0.0637464		0.943348	1.04522	0.893758
36	-0.0438276	0.0032542		-0.0438276		0.0186754	0.022082	0.0441199	0.0681364		0.938176	1.03231	0.891989
37	-0.04018	0.00314508		-0.04018		0.0186465	0.0213682	0.0470804	0.0679673		0.924099	1.03353	0.889837
38	-0.0451648	-0.0025016		-0.0451648		0.0180843	0.0199252	0.0528672	0.0700768		0.911349	1.01198	0.883018
39	-0.0417064	-0.001629		-0.0417064		0.01717	0.0176704	0.0453735	0.05983		0.914074	1.02163	0.881354
40	-0.0402247	0.00516625		-0.0402247		0.0176815	0.0180884	0.0430311	0.0526452		0.906659	1.00175	0.875849
41	-0.0407856	0.00268548		-0.0407856		0.0176125	0.018499	0.0425267	0.0542562		0.917455	0.987357	0.868638
42	-0.050336	0.00564685		-0.050336		0.0166025	0.0195678	0.0480223	0.0608255		0.917525	0.987386	0.87525
43	-0.0460121	0.00194834		-0.0460121		0.0165612	0.020554	0.0461582	0.059863		0.906183	1.00675	0.872234
44	-0.044215	-0.0010636		-0.044215		0.017052	0.0202889	0.0482368	0.0521476		0.908294	1.02484	0.877048
45	-0.0433068	0.00158955		-0.0433068		0.0170566	0.0181394	0.0435903	0.0534117		0.910058	1.01834	0.874919
46	-0.0492139	0.00478108		-0.0492139		0.0168702	0.0179827	0.0490718	0.0528786		0.897225	1.03451	0.870203
47	-0.0495078	0.00105023		-0.0495078		0.0161887	0.0194093	0.0393838	0.0543943		0.900883	1.04312	0.867293
48	-0.044658	-0.0005711		-0.044658		0.0163872	0.0193601	0.0418751	0.0635823		0.900067	1.04259	0.865457
49	-0.0486577	-0.0019725		-0.0486577		0.0154328	0.0207935	0.046536	0.0599919		0.886484	1.01508	0.860092
50	-0.0431173	0.0011939		-0.0431173		0.0151142	0.0212713	0.0416361	0.0614716		0.881892	1.00146	0.854233
51	-0.0437715	0.00124649		-0.0437715		0.0151747	0.0196663	0.0476941	0.0537863		0.875154	1.0065	0.852083
52	-0.0481971	-0.0039146		-0.0481971		0.0156275	0.0184207	0.0392293	0.0570678		0.867511	1.0073	0.850859
53	-0.0513237	-0.0034576		-0.0513237		0.0154426	0.0199639	0.0324952	0.0562957		0.868381	1.02567	0.84943
54	-0.044197	-0.0006904		-0.044197		0.0157045	0.0186767	0.038151	0.0459519		0.873229	1.00296	0.849164
55	-0.0475501	0.00219872		-0.0475501		0.0153768	0.0197584	0.0302718	0.0501327		0.868229	1.0091	0.848081
56	-0.0460062	0.00301392		-0.0460062		0.013486	0.0186169	0.0352757	0.0635488		0.864347	1.02552	0.846328
57	-0.0490937	0.00036883		-0.0490937		0.0125539	0.0171663	0.0373392	0.0550396		0.871846	1.03419	0.839658
58	-0.0498039	-0.0004548		-0.0498039		0.0126297	0.0166327	0.039651	0.0518957		0.868596	1.05202	0.84403
59	-0.0458985	0.0012703		-0.0458985		0.0133616	0.0183809	0.0418391	0.0504976		0.862514	1.04828	0.843022
60	-0.0460903	-0.0002859		-0.0460903		0.0131639	0.0221146	0.0333811	0.0427528		0.855275	1.01578	0.843096
61	-0.0456173	0.00179858		-0.0456173		0.012548	0.0226738	0.0345946	0.0530158		0.858476	1.0146	0.831429
62	-0.0452565	0.00262754		-0.0452565		0.0126784	0.020736	0.0400281	0.0586701		0.854176	0.998834	0.831635
63	-0.0454238	0.00318447		-0.0454238		0.0126878	0.0201692	0.032154	0.047468		0.851328	0.989253	0.827737
64	-0.0481744	0.00351228		-0.0481744		0.0132222	0.0199725	0.0323668	0.0614738		0.846939	0.984758	0.825804
65	-0.0489713	0.00536668		-0.0489713		0.0130489	0.0202007	0.0343234	0.0387399		0.83965	0.998769	0.825893
66	-0.0517129	0.00188998		-0.0517129		0.011991	0.0189226	0.0348955	0.0479727		0.850082	1.01879	0.827233
67	-0.052754	-0.0006216		-0.052754		0.012681	0.0205914	0.0327999	0.0481157		0.856222	1.0255	0.825838
68	-0.0518994	-0.0035974		-0.0518994		0.0129943	0.0196573	0.0368498	0.05476		0.852086	1.03796	0.829474
69	-0.051708	-0.0028411		-0.051708		0.0128077	0.0191874	0.0372473	0.0518194		0.84906	1.03058	0.826578
70	-0.0522596	-0.0047594		-0.0522596		0.0122538	0.0189484	0.0328036	0.048079		0.851951	1.02496	0.819084
71	-0.0501111	0.00165293		-0.0501111		0.0123147	0.0174739	0.0419726	0.0415393		0.837387	1.00366	0.815735
72	-0.0528884	-0.0008984		-0.0528884		0.012475	0.0178886	0.0476354	0.0618256		0.846288	1.00347	0.814929
73	-0.0530606	-0.0025731		-0.0530606		0.0121321	0.0180814	0.0338055	0.0600878		0.83718	0.990835	0.816171
74	-0.0538562	-0.0010114		-0.0538562		0.0125924	0.0184873	0.0336921	0.0536054		0.835784	0.990551	0.81136
75	-0.0532595	-0.0039026		-0.0532595		0.011756	0.0162244	0.0443696	0.049618		0.834346	0.978021	0.808622
76	-0.0525469	-0.001324		-0.0525469		0.0118123	0.0161216	0.0412902	0.0587274		0.831393	0.989785	0.809535
77	-0.0422006	-0.0012693		-0.0422006		0.0119722	0.0169223	0.0407957	0.0624939		0.831712	0.999728	0.806756
78	-0.0465794	-0.0006019		-0.0465794		0.0117046	0.0162416	0.0363325	0.0774386		0.823678	1.01835	0.80079
79	-0.0518426	-0.0031811		-0.0518426		0.0107701	0.0151545	0.02702	0.0526823		0.824594	1.01182	0.797756
80	-0.0523018	-0.0035534		-0.0523018		0.0111122	0.0158799	0.0302647	0.0488363		0.830441	0.997348	0.793311
81	-0.0509651	-0.0033224		-0.0509651		0.0113761	0.0142951	0.0329205	0.0565794		0.8155	0.990438	0.789906
82	-0.0528997	-0.0020384		-0.0528997		0.0115668	0.0140446	0.0340542	0.0473772		0.816668	0.971552	0.790468
83	-0.0531449	-0.0005071		-0.0531449		0.0108927	0.015782	0.0423005	0.0490912		0.816283	0.968293	0.791333
84	-0.0501447	-0.0018844		-0.0501447		0.0111466	0.0144277	0.03798	0.0408359		0.798234	0.981596	0.786485
85	-0.0410627	-0.000245		-0.0410627		0.0110896	0.0150931	0.032763	0.0416778		0.798143	0.999636	0.781543
86	-0.048653	0.00162575		-0.048653		0.0110681	0.0160844	0.0357359	0.0384248		0.797615	0.989754	0.773763
87	-0.0489822	-0.0012825		-0.0489822		0.0109136	0.0160314	0.0403382	0.0394182		0.783138	0.971214	0.764928
88	-0.0442589	-0.0022211		-0.0442589		0.0104473	0.0161936	0.0392491	0.0529477		0.778835	0.979182	0.761991
89	-0.0461568	-0.0030482		-0.0461568		0.0109082	0.0157801	0.0285616	0.0462155		0.788199	0.985006	0.759856
90	-0.0427402	-0.0042428		-0.0427402		0.0113452	0.0172955	0.0410032	0.0431801		0.784268	0.984944	0.756974
91	-0.0439324	-0.0048152		-0.0439324		0.0110504	0.0165748	0.031756	0.0428201		0.778327	0.994783	0.753272
92	-0.0504037	-0.0028834		-0.0504037		0.0114998	0.0155736	0.0278517	0.0396106		0.778829	0.969738	0.757124
93	-0.051253	-0.0032736		-0.051253		0.0110793	0.018239	0.0313907	0.0377707		0.775815	0.967481	0.754738
94	-0.0500179	-0.0028397		-0.0500179		0.00995426	0.0222074	0.0286645	0.0584168		0.768361	0.991473	0.743807
95	-0.0501593	-0.0032341		-0.0501593		0.0103728	0.0222915	0.0319957	0.0455581		0.769869	0.978226	0.740263
96	-0.0511721	0		-0.0511721		0.0106341	0.0194231	0.0300872	0.0399332		0.768487	0.968837	0.735345
97	-0.0492975	0		-0.0492975		0.0109477	0.018129	0.0297988	0.0434273		0.762676	0.983486	0.734929
98	-0.0478671	0		-0.0478671		0.0102986	0.0166335	0.0288697	0.043506		0.760643	0.969268	0.737651
99	-0.0456646	0		-0.0456646		0.01033	0.0152394	0.034026	0.0577197		0.761402	0.958805	0.733319
100	-0.0452089	0		-0.0452089		0.0104563	0.0145566	0.0323959	0.0479065		0.764243	0.950315	0.736523
101	-0.0498506	0		-0.0498506		0.0109945	0.01384	0.0309532	0.0497306		0.761791	0.968444	0.7353
102	-0.0504169	0		-0.0504169		0.0116859	0.0131397	0.0291342	0.0498305		0.7599	0.970371	0.730076
103	-0.0479253	0		-0.0479253		0.0106816	0.0146348	0.0312714	0.0552923		0.744994	0.955732	0.721496
104	-0.0497038	0		-0.0497038		0.0107027	0.0155251	0.0257268	0.039532		0.73999	0.952374	0.717232
105	-0.0517852	0		-0.0517852		0.0111983	0.016293	0.0277387	0.031606		0.737828	0.963666	0.713366
106	-0.0525053	0		-0.0525053		0.0109763	0.0161134	0.0306624	0.0363877		0.745172	0.965576	0.709639
107	-0.0463835	0		-0.0463835		0.0109916	0.0153096	0.0284735	0.0411188		0.737999	0.975774	0.709073
108	-0.0497339	0		-0.0497339		0.0111183	0.0150569	0.0228448	0.0431361		0.733796	0.971624	0.707323
109	-0.0464941	0		-0.0464941		0.0108098	0.0161285	0.0221272	0.0357282		0.726023	0.957615	0.704391
110	-0.0534087	0		-0.0534087		0.0109835	0.0141878	0.0247588	0.037443		0.723531	0.968444	0.70552
111	-0.0510419	0		-0.0510419		0.0106926	0.0131789	0.0299151	0.0400605		0.712616	0.966303	0.703371
112	-0.0446396	0		-0.0446396		0.0103843	0.0126826	0.0324415	0.0418012		0.727713	0.96902	0.706316
113	-0.0437632	0		-0.0437632		0.00998361	0.0133407	0.0378375	0.0404145		0.738534	0.978715	0.702772
114	-0.0427627	0		-0.0427627		0.0101088	0.0146068	0.0344843	0.0370639		0.713596	0.974093	0.69443
115	-0.0447859	0		-0.0447859		0.0099513	0.0144745	0.0338799	0.0404174		0.70535	0.951909	0.694743
116	-0.0491378	0		-0.0491378		0.0103049	0.0149587	0.0320943	0.0356901		0.704319	0.963439	0.694496
117	-0.050026	0		-0.050026		0.00991569	0.0144771	0.0314665	0.0394637		0.7001	0.968365	0.690599
118	-0.0501982	0		-0.0501982		0.0102541	0.015087	0.030796	0.0348171		0.693841	0.971424	0.689115
119						0.0104593	0.0153996	0.0280645	0.0384566		0.696495	0.963738	0.682811
120						0.0107383		0.0272309			0.691356	0.964971	0.68026
121								0.0289256			0.682212	0.959031	0.678009
122								0.0323293			0.690994	0.941798	0.670564
123								0.0247508			0.683606	0.925445	0.66912
124								0.0237603			0.682065	0.942328	0.655544
125								0.0246129			0.67535	0.933223	0.65476
126								0.03042			0.671291	0.926279	0.654775
127								0.0234499			0.6804	0.913867	0.658037
128								0.0357637			0.678244	0.920469	0.659614
129								0.0395099			0.672368	0.91953	0.64973
130								0.0334284			0.663923	0.92558	0.64735
131								0.0299218			0.680289	0.916533	0.641293
132								0.0225482			0.664202	0.91326	0.642378
133								0.0241028			0.656896	0.924843	0.64053
134								0.0302105			0.654663	0.903825	0.636489
135								0.0249844			0.642669	0.893904	0.636726
136								0.0334511			0.638578	0.892604	0.637968
137											0.643396	0.89112	0.634921
138											0.641665	0.902481	0.638431
139											0.635981	0.882969	0.635848
140											0.638426	0.881598	0.636439
141											0.647188	0.885421	0.634782
142											0.63376	0.882608	0.631634
143											0.61964	0.880633	0.629552
144											0.635235	0.871369	0.631412
145											0.626911	0.862972	0.626293
146											0.629767	0.866708	0.62504
147											0.642087	0.868416	0.622461
148											0.637221	0.854978	0.622247
149											0.639849	0.863743	0.618393
150											0.630768	0.868088	0.618734
151											0.63336	0.860573	0.614
152											0.634019	0.835668	0.614571
153											0.63295	0.84925	0.610037
154											0.623475	0.848595	0.606452
155											0.622482	0.836547	0.607742
156											0.621103	0.85084	0.608686
157											0.6225	0.850067	0.602515
158											0.611915	0.838761	0.602398
159											0.613978	0.830376	0.60225
160											0.6207	0.831229	0.601909
161											0.61113	0.829622	0.599869
162											0.60987	0.830555	0.596955
163											0.612088	0.838125	0.595838
164											0.607429	0.837253	0.592153
165											0.60932	0.828281	0.593072
166											0.60353	0.838053	0.59506
167											0.598222	0.820169	0.59383
168											0.596686	0.813653	0.593653
169											0.598365	0.806923	0.59344
170											0.593859	0.800389	0.590376
171											0.594132	0.801468	0.585123
172											0.591308	0.790292	0.589758
173											0.584249	0.782796	0.591546
174											0.586196	0.784114	0.584834
175											0.590743	0.786103	0.583784
176											0.581906	0.792296	0.583114
177											0.58674	0.797091	0.581525
178											0.587983	0.775529	0.580309
179											0.589833	0.769274	0.581204
180											0.586954	0.762455	0.580892
181											0.584982	0.755701	0.578506
182											0.587836	0.755188	0.574397
183											0.579976	0.753782	0.575733
184											0.579239	0.744304	0.574358
185											0.580257	0.750573	0.570935
186											0.573139	0.750395	0.56805
187											0.552554	0.750022	0.568721
188											0.556287	0.747261	0.56887
189											0.556977	0.750055	0.573618
190											0.553414	0.749379	0.574175
191											0.549416	0.751741	0.573574
192											0.554376	0.73946	0.571444
193											0.552912	0.737856	0.568149
194											0.549488	0.738783	0.566908
195											0.544013	0.720709	0.565018
196											0.54145	0.704645	0.565282
197											0.536828	0.694317	0.5663
198											0.528018	0.699975	0.560126
199											0.537853	0.710366	0.564781
200											0.529828	0.7154	0.567316
201											0.527793	0.713524	0.56299
202											0.525676	0.713625	0.564022
203											0.528329	0.70913	0.567712
204											0.528629	0.710337	0.565182
205											0.528318	0.699072	0.560446
206											0.527356	0.70082	0.55962
207											0.518622	0.693645	0.558376
208											0.527451	0.686915	0.55794
209											0.522649	0.685677	0.554207
210											0.511386	0.675255	0.557071
211											0.507946	0.669301	0.5541
212											0.511961	0.669756	0.555098
213											0.518279	0.675058	0.554624
214											0.516198	0.661526	0.556638
215											0.514248	0.655675	0.550479
216											0.512643	0.66419	0.550169
217											0.516096	0.656728	0.546162
218											0.511089	0.651446	0.553487
219											0.511628	0.649442	0.553124
220											0.513301	0.65106	0.553283
221											0.510388	0.644836	0.547598
222											0.507657	0.648288	0.547916
223											0.502649	0.646428	0.549429
224											0.501767	0.651046	0.545398
225											0.505101	0.648538	0.543327
226											0.498023	0.650574	0.539083
227											0.499692	0.636825	0.538188
228											0.507075	0.632191	0.541988
229											0.500832	0.634896	0.538133
230											0.494334	0.630221	0.540027
231											0.493816	0.617298	0.538995
232											0.491811	0.621386	0.534298
233											0.490583	0.626865	0.533388
234											0.485744	0.617387	0.52895
235											0.470383	0.616826	0.532876
236											0.474459	0.618813	0.538065
237											0.472447	0.615253	0.534634
238											0.476635	0.61626	0.528709
239											0.471624	0.615889	0.523283
240											0.482227	0.624763	0.522223
241											0.478201	0.621234	0.515035
242											0.474987	0.616342	0.514494
243											0.480342	0.613088	0.511981
244											0.478651	0.610422	0.509182
245											0.478904	0.602206	0.506364
246											0.471825	0.604807	0.511919
247											0.476007	0.604511	0.506566
248											0.467832	0.605436	0.504978
249											0.472423	0.596165	0.503711
250											0.472951	0.592422	0.503178
251											0.472991	0.590767	0.501356
252											0.457299	0.592444	0.498553
253											0.45582	0.594539	0.491785
254											0.451148	0.590343	0.491318
255											0.452991	0.59076	0.491105
256											0.453168	0.583968	0.485938
257											0.451518	0.580526	0.486679
258											0.451788	0.575716	0.48522
259											0.440755	0.566519	0.488146
260											0.448484	0.564973	0.485728
261											0.448027	0.562637	0.48199
262											0.449329	0.563424	0.484416
263											0.441908	0.574509	0.479558
264											0.448853	0.571667	0.481487
265											0.440765	0.56856	0.474478
266											0.436522	0.56038	0.46947
267											0.438695	0.558065	0.468546
268											0.440556	0.56012	0.468728
269											0.432641	0.55384	0.465309
270											0.432733	0.552043	0.462161
271											0.433016	0.557742	0.462155
272											0.428642	0.549322	0.456197
273											0.42889	0.553578	0.453745
274											0.423987	0.545364	0.44974
275											0.416513	0.550663	0.447217
276											0.420996	0.548565	0.4438
277											0.375278	0.554471	0.443608
278											0.351512	0.563745	0.445577
279											0.339969	0.554161	0.442226
280											0.32644	0.557993	0.438023
281											0.31641	0.563258	0.428505
282											0.313649	0.563622	0.435178
283											0.318204	0.558679	0.428209
284											0.312713	0.560353	0.426475
285											0.311763	0.56757	0.428835
286											0.306272	0.54951	0.424557
287											0.295659	0.540944	0.420667
288											0.301856	0.54923	0.421152
289											0.29639	0.548804	0.423451
290											0.299095	0.549387	0.415703
291											0.296779	0.553349	0.410641
292											0.293534	0.550858	0.408626
293											0.294725	0.5327	0.407646
294											0.29088	0.533728	0.403715
295											0.28444	0.531527	0.396486
296											0.285508	0.533377	0.39926
297											0.291758	0.533321	0.405242
298											0.290192	0.528798	0.399913
299											0.2916	0.519842	0.401178
300											0.288819	0.506869	0.393807
301											0.291064	0.511431	0.394071
302											0.295701	0.514914	0.392839
303											0.2866	0.52821	0.394981
304											0.284023	0.511337	0.393816
305											0.293273	0.50302	0.39066
306											0.290504	0.509148	0.388996
307											0.287265	0.508548	0.393417
308											0.293976	0.511159	0.389983
309											0.295378	0.513532	0.391399
310											0.291957	0.512477	0.385346
311											0.293846	0.505188	0.386203
312											0.296786	0.498331	0.38517
313											0.284611	0.505003	0.386782
314											0.287639	0.499764	0.384172
315											0.286883	0.487256	0.383476
316											0.283552	0.488797	0.380022
317											0.288342	0.483609	0.378337
318											0.283392	0.492136	0.374555
319											0.283196	0.494944	0.376037
320											0.276301	0.48063	0.377294
321											0.276595	0.472867	0.375807
322											0.27416	0.479881	0.373515
323											0.277879	0.473341	0.374388
324											0.279031	0.473715	0.378673
325											0.282676	0.482231	0.371343
326											0.281987	0.480998	0.370568
327											0.285297	0.474049	0.371379
328											0.282401	0.468842	0.368746
329											0.275365	0.468367	0.372855
330											0.272047	0.470215	0.364368
331											0.274272	0.47127	0.366027
332											0.273263	0.46527	0.361494
333											0.26501	0.467592	0.361009
334											0.268064	0.459675	0.357712
335											0.26373	0.457634	0.360487
336											0.264087	0.467948	0.362049
337											0.265042	0.466361	0.360103
338											0.268312	0.467103	0.358521
339											0.272519	0.468823	0.354803
340											0.266203	0.4582	0.356529
341											0.269435	0.461601	0.35751
342											0.267246	0.455255	0.353695
343											0.263659	0.457702	0.350856
344											0.252332	0.469027	0.351106
345											0.258584	0.45671	0.349228
346											0.260708	0.454014	0.350609
347											0.257512	0.452097	0.347821
348											0.255944	0.449105	0.348693
349											0.256562	0.451372	0.349225
350											0.249879	0.441771	0.347839
351											0.261333	0.437655	0.346593
352											0.257169	0.43513	0.348393
353											0.254244	0.43542	0.349994
354											0.257577	0.438524	0.346261
355											0.251686	0.436768	0.349934
356											0.255145	0.445606	0.355011
357											0.254792	0.437216	0.350597
358											0.251252	0.431732	0.348616
359											0.25334	0.433905	0.347083
360											0.25157	0.433738	0.347228
361											0.24792	0.432705	0.348979
362											0.248164	0.430646	0.348414
363											0.250586	0.431679	0.352824
364											0.246527	0.429364	0.350023
365											0.248203	0.431732	0.349867
366											0.248962	0.430643	0.348647
367											0.244045	0.435841	0.345878
368											0.247965	0.441448	0.344195
369											0.248911	0.443173	0.343304
370											0.242181	0.444919	0.343284
371											0.240184	0.440788	0.343689
372											0.237075	0.430699	0.339198
373											0.248169	0.432934	0.340584
374											0.236951	0.431934	0.341126
375											0.241233	0.424087	0.337389
376											0.240253	0.430161	0.339515
377											0.240217	0.434023	0.335909
378											0.240044	0.433837	0.334886
379											0.237035	0.437048	0.332667
380											0.236635	0.428774	0.333994
381											0.234266	0.421866	0.332572
382											0.242933	0.418952	0.336854
383											0.236702	0.416808	0.334977
384											0.232951	0.416126	0.32497
385											0.233299	0.411263	0.335879
386											0.230731	0.410596	0.338034
387											0.233304	0.413424	0.339796
388											0.237054	0.410136	0.335259
389											0.238752	0.407234	0.331798
390											0.23343	0.407612	0.328105
391											0.234808	0.401284	0.321717
392											0.229874	0.409445	0.324025
393											0.227845	0.404765	0.322971
394											0.228217	0.410208	0.323431
395											0.224016	0.401655	0.32865
396											0.219961	0.399249	0.32766
397											0.218183	0.404317	0.335412
398											0.218307	0.400769	0.332647
399											0.213589	0.398681	0.333002
400											0.214786	0.400097	0.33542
401											0.211024	0.397014	0.335142
402											0.211085	0.395142	0.331763
403											0.206756	0.394564	0.32959
404											0.210311	0.393639	0.329771
405											0.215405	0.399911	0.332245
406											0.213866	0.40186	0.330297
407											0.217812	0.404791	0.333796
408											0.215353	0.40647	0.329731
409											0.209328	0.403845	0.326584
410											0.215374	0.391252	0.326575
411											0.211183	0.402378	0.322246
412											0.212501	0.391683	0.327398
413											0.212035	0.396783	0.322927
414											0.214026	0.391361	0.32429
415											0.212528	0.395369	0.325106
416											0.213804	0.397551	0.321105
417											0.213107	0.388381	0.326875
418											0.214926	0.391888	0.32939
419											0.214044	0.389658	0.330752
420											0.213734	0.389882	0.330416
421											0.21022	0.380103	0.327892
422											0.214076	0.382348	0.328372
423											0.214351	0.376309	0.331599
424											0.214267	0.375733	0.325825
425											0.210285	0.380717	0.327089
426											0.210997	0.381268	0.326779
427											0.210056	0.377836	0.325857
428											0.210923	0.376846	0.324473
429											0.208218	0.375358	0.329016
430											0.208035	0.371629	0.324931
431											0.210681	0.380134	0.32462
432											0.211228	0.378843	0.327422
433											0.207911	0.37589	0.333369
434											0.203963	0.370268	0.330867
435											0.209366	0.369399	0.333354
436											0.203935	0.36825	0.329906
437											0.211776	0.366094	0.33062
438											0.207255	0.36528	0.325196
439											0.206308	0.367291	0.329286
440											0.207252	0.363986	0.329433
441											0.208065	0.364892	0.328993
442											0.21015	0.365196	0.327314
443											0.20628	0.360658	0.32465
444											0.202762	0.355306	0.324302
445											0.20094	0.358061	0.324023
446											0.201541	0.354605	0.324549
447											0.19876	0.358194	0.324431
448											0.201093	0.352557	0.322121
449											0.202248	0.350821	0.319945
450											0.203541	0.356315	0.323244
451											0.201626	0.349636	0.318903
452											0.201838	0.353706	0.315645
453											0.199765	0.356031	0.314303
454											0.197801	0.352389	0.317777
455											0.198295	0.356108	0.318309
456											0.192731	0.355241	0.317446
457											0.194294	0.354284	0.316376
458											0.190242	0.352153	0.317241
459											0.190286	0.345197	0.312948
460											0.188598	0.347097	0.312064
461											0.187751	0.345021	0.305719
462											0.189925	0.343258	0.304498
463											0.190454	0.345874	0.305522
464											0.192318	0.338421	0.307546
465											0.19552	0.340377	0.308044
466											0.198026	0.339447	0.306163
467											0.193419	0.339645	0.30451
468											0.191149	0.343571	0.303848
469											0.192003	0.341716	0.304449
470											0.192944	0.340647	0.302834
471											0.189159	0.341605	0.299193
472											0.188787	0.339214	0.29285
473											0.185021	0.340543	0.292201
474											0.183693	0.342733	0.292635
475											0.184687	0.338611	0.291531
476											0.18401	0.337178	0.292255
477											0.186683	0.337426	0.293767
478											0.177415	0.332154	0.284579
479											0.1761	0.337205	0.28903
480											0.180065	0.336063	0.289069
481											0.179473	0.334083	0.290439
482											0.181057	0.341882	0.288888
483											0.180151	0.338939	0.286868
484											0.174893	0.339279	0.286928
485											0.172022	0.339336	0.288746
486											0.173087	0.338142	0.290723
487											0.175028	0.334406	0.286635
488											0.171459	0.341239	0.28462
489											0.17582	0.330658	0.284683
490											0.174186	0.322589	0.284456
491											0.171207	0.317394	0.288466
492											0.168944	0.315611	0.289465
493											0.172929	0.327696	0.282504
494											0.169671	0.336263	0.282192
495											0.171197	0.335384	0.287303
496											0.166481	0.332274	0.283799
497											0.161546	0.332159	0.279415
498											0.165658	0.327296	0.286124
499											0.160576	0.324735	0.285693
500											0.159156	0.324933	0.286606
501											0.158942	0.324475	0.285385
502											0.157532	0.323608	0.283877
503											0.156865	0.321488	0.282587
504											0.156473	0.317851	0.28452
505											0.156806	0.321409	0.279554
506											0.157791	0.324759	0.277895
507											0.156344	0.31974	0.278429
508											0.15291	0.322163	0.276177
509											0.154661	0.316977	0.273069
510											0.156937	0.318829	0.277955
511											0.157476	0.31347	0.275565
512											0.158953	0.319272	0.277274
513											0.158922	0.317683	0.279626
514											0.153196	0.319193	0.277186
515											0.155607	0.321876	0.277002
516											0.153459	0.323468	0.276271
517											0.150087	0.319162	0.277973
518											0.155122	0.318692	0.27622
519											0.152873	0.315893	0.27416
520											0.153756	0.314747	0.269503
521											0.153135	0.307374	0.273785
522											0.153488	0.303756	0.274116
523											0.153477	0.304792	0.269487
524											0.154972	0.300952	0.272049
525											0.152529	0.295225	0.271429
526											0.15155	0.290465	0.26999
527											0.153274	0.287666	0.266983
528											0.154768	0.28922	0.267726
529											0.153236	0.289068	0.267424
530											0.148588	0.293758	0.265517
531											0.147017	0.294743	0.262006
532											0.149622	0.292917	0.260764
533											0.144041	0.297376	0.265746
534											0.14589	0.296641	0.263454
535											0.147412	0.294639	0.267377
536											0.14671	0.298161	0.264598
537											0.145269	0.295451	0.264066
538											0.146513	0.299119	0.262027
539											0.144117	0.29975	0.266216
540											0.143887	0.297192	0.264254
541											0.146125	0.289625	0.263007
542											0.142527	0.291474	0.256119
543											0.138608	0.298052	0.255493
544											0.138806	0.293871	0.254192
545											0.140043	0.28835	0.249726
546											0.137323	0.284458	0.25465
547											0.137905	0.283788	0.259562
548											0.133793	0.285785	0.256827
549											0.133736	0.28981	0.256755
550											0.132352	0.296029	0.253421
551											0.129496	0.29483	0.247826
552											0.132691	0.299093	0.258546
553											0.131047	0.289217	0.257719
554											0.130328	0.288914	0.251275
555											0.132652	0.283868	0.251105
556											0.129988	0.279198	0.25071
557											0.129867	0.275883	0.251842
558											0.129824	0.27208	0.251026
559											0.12953	0.275206	0.251449
560											0.130046	0.27545	0.252831
561											0.127813	0.273287	0.250575
562											0.12872	0.274226	0.25475
563											0.128498	0.270844	0.252802
564											0.127763	0.268448	0.254732
565											0.128797	0.268795	0.253586
566											0.128768	0.274597	0.256883
567											0.12743	0.273311	0.258206
568											0.130827	0.272302	0.254419
569											0.126711	0.269707	0.255198
570											0.126501	0.271579	0.25299
571											0.128645	0.270734	0.25481
572											0.126206	0.270933	0.252625
573											0.123845	0.26996	0.247482
574											0.121921	0.26694	0.251866
575											0.121155	0.269524	0.255244
576											0.119408	0.261275	0.255166
577											0.120067	0.263659	0.25905
578											0.119357	0.261631	0.259767
579											0.11801	0.261386	0.256341
580											0.117455	0.259124	0.261244
581											0.117237	0.257361	0.260312
582											0.115271	0.260138	0.255571
583											0.120242	0.266253	0.260235
584											0.121666	0.265668	0.256532
585											0.118075	0.261971	0.256114
586											0.115608	0.262968	0.251541
587											0.110223	0.26212	0.254004
588											0.112128	0.256279	0.253502
589											0.114689	0.252746	0.25244
590											0.114937	0.252139	0.251691
591											0.113735	0.254632	0.256779
592											0.11741	0.263276	0.257083
593											0.11725	0.261145	0.260258
594											0.11318	0.263686	0.259877
595											0.112255	0.259907	0.258755
596											0.116299	0.254261	0.256781
597											0.114287	0.262479	0.249963
598											0.113724	0.259912	0.247761
599											0.109534	0.260249	0.24349
600											0.108489	0.2556	0.248926
601											0.111311	0.254663	0.247947
602											0.112777	0.250867	0.24566
603											0.111193	0.243282	0.243042
604											0.111641	0.249104	0.241979
605											0.106741	0.248735	0.241705
606											0.109225	0.250923	0.237575
607											0.109791	0.2523	0.23315
608											0.104313	0.241815	0.231941
609											0.108519	0.241789	0.231156
610											0.107001	0.241004	0.22718
611											0.11046	0.24268	0.229844
612											0.110856	0.247028	0.231006
613											0.107423	0.240581	0.227353
614											0.110519	0.244908	0.221068
615											0.105002	0.244691	0.220085
616											0.104073	0.247796	0.222577
617											0.108246	0.249851	0.218669
618											0.107958	0.239801	0.220771
619											0.107796	0.240474	0.214787
620											0.104831	0.232376	0.211637
621											0.104961	0.235573	0.213652
622											0.102732	0.238675	0.212666
623											0.105323	0.233644	0.212363
624											0.104552	0.243133	0.217202
625											0.105697	0.239476	0.217174
626											0.100748	0.23811	0.217319
627											0.102269	0.238446	0.211924
628											0.101232	0.232043	0.216215
629											0.102952	0.234328	0.212874
630											0.105405	0.23631	0.213107
631											0.106413	0.243617	0.214978
632											0.106834	0.243412	0.211051
633											0.104552	0.240138	0.207589
634											0.10093	0.235396	0.208832
635											0.0983418	0.23421	0.211048
636											0.0996271	0.235599	0.212667
637											0.0993071	0.231197	0.215157
638											0.10175	0.225984	0.215434
639											0.0979229	0.224795	0.216452
640											0.0988529	0.22823	0.209118
641											0.0951023	0.232109	0.215841
642											0.0932444	0.232794	0.20869
643											0.0932005	0.233765	0.205885
644											0.0947418	0.23519	0.211036
645											0.0950444	0.228353	0.208905
646											0.0913143	0.228229	0.210312
647											0.092214	0.22816	0.210184
648											0.0925874	0.223162	0.206863
649											0.0927801	0.228265	0.206697
650											0.0905401	0.225166	0.21072
651											0.0905324	0.221418	0.207685
652											0.0890736	0.221583	0.212109
653											0.0898749	0.218609	0.208191
654											0.0899861	0.215718	0.209545
655											0.090292	0.217869	0.208354
656											0.0856883	0.21971	0.204532
657											0.0853923	0.221572	0.205885
658											0.087671	0.224685	0.209955
659											0.088151	0.226671	0.208999
660											0.0887317	0.221257	0.21407
661											0.0890126	0.219847	0.211853
662											0.0865268	0.222836	0.210238
663											0.0844944	0.226272	0.214669
664											0.0877115	0.222714	0.214945
665											0.0856705	0.223515	0.216935
666											0.0849391	0.219541	0.216243
667											0.0856387	0.219724	0.218297
668											0.0874797	0.218963	0.219903
669											0.0864579	0.217177	0.221158
670											0.08828	0.215745	0.216181
671											0.0884084	0.209834	0.215544
672											0.0894807	0.209553	0.21804
673											0.0880004	0.208593	0.215082
674											0.085889	0.204604	0.217261
675											0.0866039	0.204521	0.215596
676											0.0865573	0.203849	0.212147
677											0.0839531	0.205229	0.215933
678											0.0832555	0.20192	0.217802
679											0.0840312	0.204409	0.214898
680											0.0857098	0.208949	0.216174
681											0.0821986	0.209107	0.210685
682											0.0805957	0.207421	0.212023
683											0.0831516	0.206499	0.210977
684											0.0798153	0.20475	0.205239
685											0.078099	0.204998	0.207968
686											0.0777366	0.194715	0.211532
687											0.0792296	0.196928	0.206308
688											0.0770275	0.195485	0.20606
689											0.0784455	0.191186	0.200221
690											0.0768057	0.191085	0.203696
691											0.0795036	0.190997	0.202364
692											0.0802593	0.192546	0.202137
693											0.0792591	0.192391	0.207922
694											0.079943	0.194025	0.205599
695											0.0804345	0.195388	0.205527
696											0.082755	0.190282	0.198657
697											0.0802678	0.191921	0.19621
698											0.0780841	0.196305	0.192966
699											0.0763166	0.196508	0.194753
700											0.0738555	0.198694	0.192766
701											0.0759219	0.199711	0.187615
702											0.0744627	0.199436	0.191144
703											0.0734525	0.197914	0.187655
704											0.0735735	0.197696	0.188036
705											0.0740666	0.200393	0.190868
706											0.0724651	0.198119	0.187474
707											0.0724488	0.203294	0.189021
708											0.0728567	0.198566	0.187688
709											0.0721817	0.196275	0.188444
710											0.0712196	0.194129	0.188685
711											0.0710426	0.192737	0.186408
712											0.0728864	0.190193	0.186889
713											0.0711518	0.194062	0.18646
714											0.0694343	0.198392	0.181393
715											0.0674928	0.191866	0.187592
716											0.0678167	0.183783	0.183208
717											0.06763	0.187381	0.181477
718											0.0653562	0.186185	0.186941
719											0.0678121	0.190289	0.185308
720											0.0697284	0.188403	0.181159
721											0.0674094	0.184722	0.182393
722											0.0670419	0.182112	0.180848
723											0.0706191	0.182668	0.180705
724											0.0702519	0.184209	0.177368
725											0.0678374	0.183329	0.176924
726											0.0697373	0.181593	0.177966
727											0.0692857	0.187434	0.177993
728											0.0670995	0.183848	0.178818
729											0.0663163	0.184084	0.177924
730											0.0607975	0.182679	0.182964
731											0.0638984	0.18451	0.185175
732											0.0653764	0.180525	0.183842
733											0.0658005	0.179962	0.181807
734											0.0649079	0.182154	0.182337
735											0.0622775	0.181305	0.185102
736											0.063215	0.180024	0.184512
737											0.0628441	0.183223	0.178396
738											0.0624735	0.178905	0.186915
739											0.0639963	0.179707	0.185461
740											0.0624636	0.17986	0.182404
741											0.0626022	0.183303	0.180969
742											0.0636526	0.182803	0.186137
743											0.0630383	0.182645	0.186051
744											0.0645513	0.176007	0.183445
745											0.063649	0.177041	0.187553
746											0.0668978	0.175592	0.185332
747											0.0655982	0.172279	0.185202
748											0.0641185	0.17165	0.187091
749											0.0627065	0.170822	0.184732
750											0.0649157	0.168866	0.181216
751											0.0653086	0.172192	0.183449
752											0.064229	0.174344	0.182905
753											0.0634319	0.175971	0.184477
754											0.0622984	0.175533	0.178369
755											0.0643836	0.178793	0.176514
756											0.0639109	0.178385	0.179941
757											0.0628343	0.18026	0.178697
758											0.0614021	0.176327	0.17845
759											0.0651464	0.176101	0.176275
760											0.0638816	0.174704	0.176286
761											0.0648275	0.178658	0.176397
762											0.0622755	0.176265	0.173312
763											0.0620953	0.174037	0.177793
764											0.0586685	0.175461	0.183455
765											0.0608815	0.170847	0.177044
766											0.0620292	0.172517	0.179046
767											0.0606798	0.174541	0.17926
768											0.0610877	0.175407	0.1763
769											0.0618745	0.176168	0.176696
770											0.0643038	0.174628	0.173498
771											0.0640465	0.178185	0.174394
772											0.0640405	0.178245	0.174354
773											0.0669074	0.179122	0.173937
774											0.0652724	0.179969	0.172699
775											0.0644068	0.17904	0.173787
776											0.0642797	0.174838	0.173928
777											0.0659268	0.170174	0.173521
778											0.0670083	0.175542	0.176778
779											0.0647269	0.169884	0.17823
780											0.063645	0.166666	0.174125
781											0.0644127	0.172199	0.172924
782											0.0669825	0.170325	0.171299
783											0.0661186	0.169712	0.170576
784											0.0645955	0.170082	0.170711
785											0.0652025	0.173176	0.172724
786											0.0657834	0.174386	0.175113
787											0.0650885	0.171206	0.174942
788											0.0616823	0.167582	0.171289
789											0.0615358	0.17043	0.170764
790											0.0604322	0.168253	0.172977
791											0.0612872	0.170593	0.166584
792											0.0628273	0.174373	0.170121
793											0.0622584	0.175082	0.166387
794											0.0627999	0.173154	0.162843
795											0.0607138	0.175801	0.166561
796											0.0596748	0.179066	0.166703
797											0.055697	0.178448	0.168868
798											0.0578622	0.173534	0.164983
799											0.0597722	0.173763	0.164588
800											0.0596905	0.174142	0.166295
801											0.0617958	0.179535	0.16158
802											0.0634257	0.181904	0.165115
803											0.0631467	0.17594	0.166614
804											0.0606124	0.173757	0.166103
805											0.0595601	0.17491	0.164208
806											0.0592441	0.177332	0.164823
807											0.0578263	0.173044	0.168996
808											0.058771	0.174341	0.170258
809											0.0601994	0.171365	0.170214
810											0.0615399	0.165542	0.171035
811											0.0613969	0.165639	0.166583
812											0.059096	0.165521	0.164758
813											0.0599722	0.165646	0.164774
814											0.0590583	0.160618	0.160224
815											0.0592057	0.164639	0.160347
816											0.05963	0.171499	0.160684
817											0.056646	0.1731	0.160943
818											0.0575099	0.1669	0.163202
819											0.059804	0.164583	0.16255
820											0.058568	0.169973	0.162594
821											0.0544972	0.168132	0.160976
822											0.0555196	0.160822	0.160505
823											0.0558741	0.161688	0.163256
824											0.0535211	0.162884	0.158821
825											0.0549845	0.162372	0.156335
826											0.0549323	0.16047	0.157063
827											0.0558086	0.16568	0.158147
828											0.0533871	0.164763	0.158406
829											0.0541014	0.159838	0.157055
830											0.0513104	0.157466	0.159039
831											0.0529452	0.156624	0.160075
832											0.0510445	0.160334	0.159753
833											0.0513489	0.154987	0.15833
834											0.0510432	0.154731	0.155164
835											0.0559954	0.158959	0.159375
836											0.0520911	0.161185	0.160313
837											0.0531058	0.155836	0.161826
838											0.053241	0.157355	0.157545
839											0.0532223	0.156122	0.15949
840												0.157636	0.160716
841												0.16176	0.161773
842												0.169429	0.15944
843												0.166478	0.156948
844												0.161365	0.157706
845												0.163909	0.16185
846												0.163933	0.161415
847												0.15965	0.154545
848												0.158386	0.156937
849												0.156334	0.160556
850												0.155296	0.157932
851												0.153533	0.159132
852												0.1512	0.159491
853												0.147098	0.156081
854												0.149983	0.157754
855												0.153934	0.153719
856												0.154749	0.156571
857												0.15715	0.155167
858												0.154835	0.152807
859												0.156158	0.152618
860												0.152772	0.153587
861												0.152008	0.151677
862												0.153312	0.151618
863												0.150894	0.152013
864												0.152474	0.150193
865												0.151705	0.152309
866												0.147935	0.151217
867												0.153146	0.149925
868												0.152318	0.151815
869												0.145624	0.151738
870												0.147409	0.150885
871												0.148722	0.153421
872												0.144556	0.153448
873												0.143952	0.151855
874												0.148033	0.153564
875												0.154467	0.154497
876												0.149577	0.155055
877												0.148027	0.155483
878												0.148446	0.151738
879												0.150546	0.149821
880												0.152162	0.151979
881												0.146588	0.14941
882												0.146022	0.150539
883												0.149209	0.149229
884												0.15143	0.146308
885												0.151382	0.142119
886												0.14861	0.141426
887												0.142877	0.143735
888												0.153481	0.14809
889												0.156935	0.143963
890												0.154602	0.135997
891												0.156295	0.143435
892												0.157461	0.13924
893												0.153408	0.143224
894												0.148476	0.143885
895												0.151129	0.142805
896												0.15214	0.140414
897												0.148689	0.143628
898												0.149124	0.143804
899												0.148055	0.142636
900												0.144561	0.14279
901												0.145801	0.143383
902												0.139772	0.140413
903												0.136468	0.140812
904												0.139659	0.139692
905												0.140802	0.141189
906												0.139063	0.139658
907												0.143088	0.140447
908												0.143071	0.136519
909												0.141437	0.138038
910												0.142258	0.137999
911												0.136318	0.135351
912												0.139905	0.132049
913												0.139889	0.135512
914												0.138448	0.140024
915												0.141375	0.138563
916												0.137509	0.137245
917												0.138604	0.138557
918												0.140303	0.139903
919												0.142615	0.139544
920												0.138391	0.140443
921												0.136348	0.139022
922												0.137771	0.141145
923												0.133713	0.133748
924												0.133395	0.136722
925												0.132599	0.131664
926												0.134027	0.129944
927												0.130458	0.127993
928												0.13184	0.131346
929												0.127109	0.136115
930												0.128818	0.131188
931												0.130655	0.13397
932												0.129023	0.134609
933												0.13129	0.134044
934												0.134101	0.132482
935												0.133541	0.128959
936												0.133985	0.128592
937												0.13564	0.130589
938												0.130214	0.12978
939												0.132275	0.133181
940												0.133611	0.133518
941												0.129873	0.13476
942												0.13146	0.13302
943												0.130498	0.130962
944												0.129016	0.130194
945												0.131871	0.131901
946												0.135752	0.134923
947												0.134794	0.135063
948												0.138873	0.135387
949												0.137695	0.135348
950												0.139971	0.13408
951												0.134539	0.138039
952												0.134181	0.140362
953												0.129679	0.143233
954												0.128582	0.143811
955												0.131068	0.136991
956												0.128854	0.135467
957												0.12628	0.138385
958												0.125306	0.136683
959												0.131401	0.135435
960												0.127261	0.135002
961												0.123129	0.133216
962												0.126471	0.130223
963												0.124844	0.1344
964												0.122607	0.138109
965												0.122819	0.140102
966												0.123352	0.142235
967												0.125544	0.140984
968												0.130603	0.143142
969												0.131414	0.137998
970												0.131041	0.138966
971												0.131528	0.137736
972												0.130157	0.138874
973												0.129513	0.138903
974												0.125483	0.137113
975												0.130049	0.136706
976												0.131277	0.135628
977												0.130543	0.131672
978												0.126452	0.13462
979												0.127959	0.130241
980												0.127178	0.128739
981												0.121915	0.129958
982												0.125447	0.131117
983												0.129496	0.132585
984												0.119819	0.132493
985												0.124	0.132424
986												0.124977	0.131661
987												0.125077	0.134175
988												0.126675	0.134385
989												0.122922	0.128202
990												0.123398	0.123057
991												0.12378	0.123848
992												0.11976	0.132407
993												0.115852	0.131454
994												0.116574	0.131663
995												0.113273	0.134106
996												0.114661	0.13454
997												0.11576	0.133818
998												0.116614	0.131692
999												0.11661	0.132789
1000												0.111636	0.135816
1001												0.110634	0.134119
1002												0.112011	0.132577
1003												0.11332	0.129425
1004												0.115088	0.135032
1005												0.113164	0.135387
1006												0.120664	0.134938
1007												0.120527	0.131669
1008												0.114412	0.132468
1009												0.114513	0.131471
1010												0.113236	0.129211
1011												0.112866	0.128663
1012												0.112476	0.128674
1013												0.112325	0.128597
1014												0.114247	0.125171
1015												0.113791	0.124031
1016												0.11464	0.123541
1017												0.114218	0.124821
1018												0.111149	0.125997
1019												0.115492	0.126164
1020												0.118403	0.124794
1021												0.116765	0.126063
1022												0.115654	0.130208
1023												0.118922	0.12806
1024												0.117584	0.12847
1025												0.118507	0.127713
1026												0.115495	0.12759
1027												0.111438	0.12705
1028												0.112969	0.129236
1029												0.115385	0.129005
1030												0.116536	0.127249
1031												0.115448	0.126546
1032												0.113063	0.127349
1033												0.117224	0.126676
1034												0.114036	0.128145
1035												0.114491	0.130628
1036												0.114841	0.129177
1037												0.117676	0.13126
1038												0.116822	0.132774
1039												0.116103	0.128705
1040												0.112954	0.13178
1041												0.113024	0.129872
1042												0.117712	0.128444
1043												0.115255	0.13188
1044												0.117045	0.130196
1045												0.113973	0.129965
1046												0.1134	0.133578
1047												0.107884	0.135652
1048												0.111139	0.136042
1049												0.115438	0.136429
1050												0.118817	0.137182
1051												0.120088	0.133542
1052												0.1184	0.136084
1053												0.118058	0.134837
1054												0.118395	0.134535
1055												0.11695	0.136803
1056												0.114428	0.136557
1057												0.114105	0.138287
1058												0.114464	0.140101
1059												0.11952	0.136539
1060												0.118961	0.136078
1061												0.114242	0.137158
1062												0.113524	0.136259
1063												0.11233	0.137807
1064												0.105544	0.135541
1065												0.105768	0.134014
1066												0.104517	0.133143
1067												0.104997	0.132085
1068												0.10971	0.130634
1069												0.105821	0.133033
1070												0.103868	0.134091
1071												0.104434	0.134223
1072												0.107423	0.136513
1073												0.109532	0.132886
1074												0.106265	0.136655
1075												0.110398	0.140582
1076												0.112154	0.1348
1077												0.108652	0.13853
1078												0.111939	0.139004
1079												0.109346	0.141425
1080												0.104363	0.135003
1081												0.109169	0.133647
1082												0.109169	0.136646
1083												0.111726	0.136071
1084												0.10828	0.130577
1085												0.109185	0.135348
1086												0.107432	0.134919
1087												0.10708	0.133281
1088												0.110859	0.136054
1089												0.110983	0.134608
1090												0.107469	0.134046
1091												0.109318	0.136187
1092												0.107845	0.137371
1093												0.104078	0.138563
1094												0.108907	0.140797
1095												0.110797	0.139704
1096												0.10929	0.140054
1097												0.109335	0.140465
1098												0.110825	0.13793
1099												0.110514	0.137504
1100												0.111165	0.136002
1101												0.113009	0.133739
1102												0.108784	0.136697
1103												0.103732	0.134385
1104												0.107377	0.131994
1105												0.107672	0.131465
1106												0.11003	0.13086
1107												0.109858	0.131286
1108												0.108241	0.13141
1109												0.107591	0.128104
1110												0.104508	0.133915
1111												0.104287	0.131381
1112												0.103152	0.129063
1113												0.100788	0.126962
1114												0.101965	0.127337
1115												0.103189	0.12616
1116												0.10461	0.123612
1117												0.104072	0.130483
1118												0.102231	0.12948
1119												0.101631	0.131721
1120												0.10173	0.129639
1121												0.100795	0.127176
1122												0.102232	0.124855
1123												0.0991876	0.122595
1124												0.0975738	0.119119
1125												0.0964506	0.116858
1126												0.0980524	0.121506
1127												0.0989274	0.119187
1128												0.0998446	0.115282
1129												0.0989978	0.113849
1130												0.100064	0.113724
1131												0.101184	0.111442
1132												0.0985129	0.112905
1133												0.096665	0.11478
1134												0.0973392	0.112178
1135												0.0992634	0.110011
1136												0.0991661	0.116496
1137												0.100048	0.114513
1138												0.123666	0.115827
1139												0.153174	0.116049
1140												0.120139	0.114289
1141													0.114394
1142													0.116675
1143													0.115744
1144													0.117559
1145													0.117884
1146													0.114667
1147													0.117433
1148													0.118864
1149													0.118861
1150													0.123612
1151													0.119081
1152													0.119549
1153													0.119136
1154													0.121371
1155													0.121477
1156													0.119982
1157													0.12071
1158													0.120207
1159													0.117794
1160													0.115807
1161													0.114158
1162													0.115285
1163													0.116326
1164													0.117614
1165													0.115538
1166													0.11446
1167													0.112704
1168													0.114152
1169													0.117881
1170													0.116995
1171													0.120539
1172													0.118469
1173													0.122138
1174													0.115388
1175													0.116864
1176													0.114015
1177													0.114783
1178													0.116385
1179													0.114907
1180													0.116315
1181													0.11955
1182													0.114361
1183													0.115978
1184													0.11354
1185													0.110748
1186													0.111415
1187													0.108096
1188													0.109858
1189													0.109558
1190													0.113516
1191													0.11859
1192													0.11693
1193													0.118147
1194													0.118407
1195													0.116009
1196													0.118196
1197													0.119056
1198													0.11878
1199													0.11835
1200													0.117835
1201													0.121197
1202													0.118771
1203													0.118647
1204													0.120111
1205													0.119263
1206													0.123336
1207													0.121849
1208													0.118521
1209													0.116613
1210													0.115203
1211													0.116835
1212													0.114702
1213													0.110979
1214													0.116866
1215													0.114082
1216													0.115797
1217													0.11474
1218													0.115196
1219													0.116451
1220													0.116016
1221													0.114291
1222													0.115083
1223													0.11827
1224													0.1147
1225													0.113158
1226													0.116058
1227													0.11768
1228													0.11836
1229													0.115465
1230													0.111425
1231													0.117139
1232													0.116741
1233													0.113296
1234													0.114939
1235													0.111785
1236													0.113351
1237													0.111128
1238													0.113896
1239													0.110651
1240													0.110438
1241													0.10983
1242													0.108886
1243													0.109622
1244													0.0981223
1245													0.0612421
1246													0.0632445
1247													0.0636606
1248													0.0635363
1249													0.0656988
1250													0.0673873
1251													0.0664966
1252													0.0639206
1253													0.0644228
1254													0.0655209
1255													0.0664141
1256													0.0665237
1257													0.067403
1258													0.0685368
1259													0.0666045
1260													0.0668582
1261													0.0651615
1262													0.0673047
1263													0.0696367
1264													0.0708017
1265													0.0717923
1266													0.0694009
1267													0.0676662
1268													0.0671565
1269													0.0696721
1270													0.0685102
1271													0.0689312
1272													0.0707301
1273													0.0678664
1274													0.0655297
1275													0.0651984
1276													0.0658184
1277													0.0674928
1278													0.0669107
1279													0.0694175
1280													0.0690008
1281													0.0728312
1282													0.0720126
1283													0.0712929
1284													0.0732114
1285													0.0730192
1286													0.0737357
1287													0.0711467
1288													0.0739696
1289													0.0722763
1290													0.072493
1291													0.0710922
1292													0.0696347
1293													0.0705634
1294													0.0711272
1295													0.0692312
1296													0.0706862
1297													0.0720932
1298													0.0719545
1299													0.0687815
1300													0.0672259
1301													0.0673847
1302													0.0686467
1303													0.0695502
1304													0.072016
1305													0.0707331
1306													0.0698923
1307													0.0706429
1308													0.0707435
1309													0.0693062
1310													0.0667027
1311													0.0655068
1312													0.0663007
1313													0.0672675
1314													0.0672478
1315													0.0650128
1316													0.0674168
1317													0.0670653
1318													0.066417
1319													0.0640031
1320													0.0669497
1321													0.0687945
1322													0.0701344
1323													0.0677802
1324													0.0678114
1325													0.0702291
1326													0.0698893
1327													0.0710444
1328													0.0692328

## Sheet: Fig_S3A_bpo_dissociation
Time (s)		WT			W401A
0	0.0153529	0.0316348	0.0226406	-0.0355052	0.0129797	0.0602208
1	0.0146163	0.0306416	0.0179345	-0.0395601	0.0116889	0.0610614
2	0.0145933	0.0283335	0.0254467	-0.035842	0.0126256	0.0636465
3	0.0134496	0.0299881	0.0275184	-0.0419936	0.013609	0.0642972
4	0.0130175	0.0323179	0.0285367	-0.0393066	0.0142239	0.0646309
5	0.0127243	0.0314716	0.0324891	-0.0367879	0.0159194	0.0664677
6	0.014047	0.0273442	0.0329531	-0.0256499	0.0255129	0.0673027
7	0.0146667	0.0255632	0.0348003	-0.0256769	0.0203292	0.0676735
8	0.015429	0.0247147	0.0368983	-0.0305169	0.0191195	0.0722677
9	0.0153136	0.0268851	0.0329009	-0.0294809	0.0214671	0.072278
10	0.015645	0.0273222	0.0352462	-0.0307057	0.031343	0.0724854
11	0.0155779	0.0270331	0.0370077	-0.0227753	0.0348757	0.0735193
12	0.0171268	0.0273596	0.0392806	-0.0235917	0.0351212	0.0761048
13	0.016785	0.0284079	0.0354229	-0.0209992	0.0379299	0.0774243
14	0.0173131	0.0300139	0.0364631	-0.0239666	0.0311219	0.0828696
15	0.0182165	0.0335831	0.0408293	-0.0204292	0.0312931	0.0839152
16	0.0187567	0.0322623	0.0468415	-0.0130766	0.0376958	0.0836594
17	0.0183332	0.0322228	0.0472912	-0.0133815	0.0345997	0.0822391
18	0.0184173	0.0339889	0.0474827	-0.0065216	0.0313926	0.0867781
19	0.0184677	0.0344928	0.0449638	-0.0168442	0.0476567	0.0906745
20	0.0192477	0.0344516	0.0493463	-0.0103331	0.0520517	0.0912228
21	0.0202614	0.033726	0.0450747	0.00858227	0.0567707	0.0910079
22	0.0207801	0.0369964	0.049514	0.00888223	0.0587286	0.0917052
23	0.0204928	0.0428402	0.0528614	0.00680704	0.0548322	0.0931724
24	0.0215536	0.0450655	0.0487602	0.0087721	0.0656579	0.0992194
25	0.0222019	0.048793	0.0522655	0.0164886	0.0556431	0.0985633
26	0.0236019	0.0488452	0.0466961	0.0258127	0.0690131	0.1032
27	0.0240302	0.0529266	0.0428402	0.0178416	0.0734297	0.104293
28	0.024272	0.0534334	0.0467606	0.0292842	0.0697587	0.104222
29	0.0257507	0.0560606	0.0565089	0.0370358	0.074856	0.108399
30	0.0271265	0.059223	0.0533654	0.0233587	0.0714426	0.105991
31	0.0267802	0.0647198	0.0513108	0.0318666	0.0817999	0.106566
32	0.0282241	0.0623092	0.0479091	0.0311978	0.0839091	0.110049
33	0.0290125	0.0631864	0.0488474	0.0338737	0.0888207	0.110267
34	0.031497	0.0581188	0.0555933	0.037746	0.0806769	0.112933
35	0.0332692	0.0635714	0.0640204	0.0485405	0.0970783	0.115271
36	0.0343131	0.0655886	0.0657268	0.049535	0.0848995	0.11467
37	0.0363792	0.0655893	0.0575119	0.0454069	0.0884328	0.116339
38	0.0390277	0.0637531	0.0688396	0.0417833	0.0992399	0.11951
39	0.0414819	0.066945	0.0684969	0.0550847	0.0831091	0.118514
40	0.0421109	0.0680469	0.0680555	0.0480585	0.0879654	0.124265
41	0.0420058	0.0725533	0.0676422	0.0659181	0.0878248	0.126456
42	0.0422442	0.0742326	0.0663572	0.0638052	0.10133	0.12975
43	0.0430449	0.0775721	0.0737024	0.0781694	0.0998864	0.127695
44	0.0448414	0.0782213	0.0809476	0.0784705	0.105909	0.127703
45	0.0461338	0.0768071	0.0769554	0.0708798	0.108771	0.133103
46	0.0466593	0.0839521	0.0813463	0.0688679	0.0946406	0.128633
47	0.0476326	0.0835211	0.0785247	0.0664567	0.103179	0.133746
48	0.0480796	0.085564	0.0840617	0.0679609	0.100757	0.133285
49	0.049122	0.088398	0.0837765	0.0733844	0.105823	0.133327
50	0.0487942	0.0922814	0.0848351	0.0895649	0.12267	0.135219
51	0.0517515	0.0971942	0.0897517	0.0810152	0.118313	0.139391
52	0.0527334	0.103506	0.0942921	0.0735387	0.111385	0.146197
53	0.0539817	0.105371	0.0921203	0.0941505	0.11928	0.144189
54	0.0550455	0.105929	0.102502	0.0965746	0.123108	0.144794
55	0.0552584	0.112905	0.104609	0.0897067	0.120869	0.14641
56	0.0566507	0.108497	0.100245	0.101985	0.131922	0.150629
57	0.0597406	0.10748	0.0997964	0.0964254	0.122395	0.151921
58	0.0591539	0.108119	0.0989486	0.107009	0.129563	0.155911
59	0.0593918	0.116441	0.116889	0.114164	0.146559	0.154649
60	0.0617624	0.127118	0.112152	0.11164	0.114935	0.156126
61	0.0653198	0.129921	0.118908	0.128442	0.114935	0.158786
62	0.0672408	0.13009	0.116192	0.107173	0.130201	0.159831
63	0.0684765	0.134255	0.118251	0.0950677	0.133323	0.159827
64	0.0689602	0.14096	0.120842	0.108412	0.141804	0.162046
65	0.070328	0.139177	0.125125	0.107413	0.139614	0.164622
66	0.072362	0.14368	0.125831	0.109236	0.132973	0.160593
67	0.0729309	0.147422	0.126144	0.110497	0.137534	0.168851
68	0.076684	0.154237	0.129281	0.124903	0.149822	0.168152
69	0.0763163	0.15259	0.135257	0.120418	0.147929	0.172428
70	0.0781864	0.151942	0.133115	0.110718	0.15817	0.174722
71	0.0798885	0.149977	0.130842	0.112232	0.153791	0.169697
72	0.0795382	0.154283	0.134974	0.123872	0.156916	0.175825
73	0.0814859	0.153015	0.131703	0.134052	0.163161	0.178718
74	0.0846139	0.16046	0.132446	0.133303	0.151366	0.176659
75	0.0842147	0.161168	0.134844	0.112872	0.147105	0.178485
76	0.0874704	0.171759	0.132791	0.120895	0.151031	0.182485
77	0.0878984	0.177197	0.13651	0.133238	0.166184	0.185744
78	0.0917139	0.176579	0.142073	0.114027	0.178005	0.189765
79	0.091755	0.179033	0.139108	0.127267	0.168788	0.187575
80	0.0914546	0.174509	0.143436	0.128818	0.187563	0.188364
81	0.0938327	0.178352	0.144319	0.13535	0.167919	0.191609
82	0.0983676	0.184251	0.149822	0.122307	0.173365	0.187971
83	0.0998872	0.185536	0.13946	0.132132	0.193096	0.193375
84	0.0992163	0.182603	0.147668	0.138609	0.190484	0.194155
85	0.101926	0.190063	0.144593	0.132249	0.190912	0.191944
86	0.103219	0.195672	0.143019	0.1225	0.179781	0.197112
87	0.104799	0.203806	0.144997	0.139562	0.192245	0.198847
88	0.105863	0.205701	0.150104	0.13493	0.20401	0.201217
89	0.108684	0.213258	0.152347	0.143237	0.210162	0.199876
90	0.110968	0.211972	0.153095	0.122232	0.219874	0.20069
91	0.112265	0.202333	0.16248	0.147369	0.21752	0.206335
92	0.11407	0.21142	0.163722	0.14898	0.210534	0.202881
93	0.116141	0.218757	0.163947	0.146637	0.207909	0.207053
94	0.118941	0.226431	0.162392	0.138103	0.228065	0.207758
95	0.118757	0.220497	0.168409	0.149139	0.225575	0.208513
96	0.119774	0.230242	0.162872	0.148849	0.217539	0.212743
97	0.119527	0.230837	0.168497	0.156715	0.21877	0.21612
98	0.121648	0.236295	0.166141	0.157271	0.220956	0.214849
99	0.124932	0.229958	0.177216	0.137984	0.229032	0.213562
100	0.123592	0.24218	0.174019	0.1392	0.221968	0.211731
101	0.12386	0.241306	0.171801	0.166646	0.239771	0.214711
102	0.128698	0.239651	0.173925	0.160589	0.224807	0.218132
103	0.130632	0.236562	0.175998	0.148626	0.238365	0.217704
104	0.133184	0.238709	0.182539	0.157624	0.217302	0.227592
105	0.136162	0.244459	0.192978	0.157776	0.215216	0.227733
106	0.136348	0.24497	0.185845	0.15954	0.217469	0.225273
107	0.138695	0.247098	0.194863	0.163254	0.251942	0.222764
108	0.140038	0.252404	0.178744	0.162935	0.235115	0.222374
109	0.139324	0.24942	0.209722	0.186209	0.221563	0.223537
110	0.141849	0.256486	0.217387	0.160515	0.222399	0.224771
111	0.140333	0.256922	0.215412	0.180898	0.238862	0.226578
112	0.142646	0.258015	0.223694	0.182093	0.246578	0.234079
113	0.146649	0.254193	0.205723	0.174372	0.260963	0.235535
114	0.145967	0.255394	0.207677	0.180666	0.254024	0.238691
115	0.149089	0.267058	0.219026	0.185755	0.249952	0.236442
116	0.150249	0.262421	0.217503	0.185334	0.25925	0.23231
117	0.150519	0.261165	0.213366	0.195027	0.251233	0.238478
118	0.153591	0.269533	0.222029	0.190919	0.269364	0.239765
119	0.154121	0.268389	0.23682	0.18725	0.265441	0.236579
120	0.15601	0.26868	0.241571	0.192957	0.247573	0.24006
121	0.158552	0.280035	0.227051	0.214761	0.258782	0.240088
122	0.163593	0.282821	0.228911	0.21238	0.281768	0.241206
123	0.166373	0.273888	0.234608	0.211482	0.277368	0.249609
124	0.1646	0.276081	0.23264	0.225835	0.294899	0.250484
125	0.169076	0.283935	0.253825	0.207727	0.288097	0.248205
126	0.168494	0.283796	0.236664	0.230599	0.261995	0.24531
127	0.170971	0.28912	0.251677	0.222201	0.26279	0.249958
128	0.17368	0.288722	0.24996	0.250413	0.298417	0.253991
129	0.174895	0.289374	0.23817	0.225203	0.291669	0.247627
130	0.175614	0.290821	0.255447	0.22414	0.267686	0.253489
131	0.17781	0.290177	0.245877	0.230529	0.272136	0.25679
132	0.179138	0.315101	0.242536	0.236709	0.261053	0.260265
133	0.178566	0.303228	0.243347	0.245282	0.28681	0.261679
134	0.180125	0.305473	0.246184	0.236739	0.301585	0.257565
135	0.182467	0.309111	0.249676	0.241947	0.286993	0.260781
136	0.189488	0.315368	0.251464	0.24543	0.285112	0.263118
137	0.192233	0.310807	0.259837	0.20918	0.286129	0.265867
138	0.190456	0.314906	0.251692	0.236617	0.287694	0.266987
139	0.193499	0.313076	0.265379	0.244507	0.29253	0.272522
140	0.193754	0.317022	0.26252	0.209986	0.306257	0.271055
141	0.195546	0.320296	0.25903	0.232783	0.314153	0.271926
142	0.19645	0.323561	0.255649	0.247521	0.307481	0.272428
143	0.198706	0.324487	0.269849	0.204686	0.304893	0.27968
144	0.198993	0.331484	0.270335	0.219782	0.357259	0.274948
145	0.20071	0.33348	0.269317	0.246599	0.344305	0.277503
146	0.202904	0.332387	0.274759	0.24871	0.329989	0.279192
147	0.203531	0.339005	0.274047	0.234372	0.343078	0.280423
148	0.204217	0.342717	0.273629	0.255815	0.338195	0.278431
149	0.204224	0.343145	0.287369	0.241136	0.354781	0.274753
150	0.206871	0.34069	0.284163	0.207853	0.344655	0.276132
151	0.209897	0.3429	0.281298	0.224745	0.375649	0.285211
152	0.212719	0.345784	0.278074	0.258497	0.359972	0.282466
153	0.21122	0.351213	0.273598	0.227157	0.358246	0.285633
154	0.213098	0.353617	0.279922	0.252195	0.34138	0.281131
155	0.211468	0.349727	0.274222	0.252541	0.370184	0.283177
156	0.214836	0.353276	0.277236	0.279644	0.371437	0.289497
157	0.21618	0.358359	0.295724	0.26261	0.376341	0.284247
158	0.218912	0.365268	0.286265	0.26063	0.38993	0.290375
159	0.219508	0.356601	0.275228	0.261424	0.387203	0.287407
160	0.223878	0.356576	0.291516	0.270988	0.384764	0.288676
161	0.22423	0.359697	0.297723	0.28082	0.374215	0.294762
162	0.226921	0.359032	0.29271	0.273633	0.368769	0.29485
163	0.224778	0.357434	0.294318	0.259929	0.367902	0.295131
164	0.232608	0.353723	0.299271	0.284557	0.392392	0.296263
165	0.232134	0.36283	0.288033	0.274869	0.411039	0.303714
166	0.230364	0.376078	0.290385	0.255388	0.386055	0.304037
167	0.232989	0.371969	0.293001	0.293118	0.398737	0.307117
168	0.234357	0.36564	0.28543	0.257598	0.400394	0.308211
169	0.235728	0.364871	0.299293	0.25519	0.392911	0.3054
170	0.235461	0.369442	0.292901	0.257805	0.411691	0.301829
171	0.238832	0.367249	0.304848	0.281381	0.398831	0.307209
172	0.237898	0.374408	0.297605	0.278685	0.40451	0.309442
173	0.237506	0.379761	0.306818	0.277397	0.386163	0.314421
174	0.240333	0.385672	0.298905	0.293835	0.395187	0.311393
175	0.242696	0.387653	0.302604	0.267465	0.406731	0.311038
176	0.241093	0.395025	0.301406	0.283474	0.409801	0.313459
177	0.245181	0.405563	0.316769	0.255716	0.435085	0.319185
178	0.246275	0.398794	0.316691	0.268882	0.428865	0.319615
179	0.248684	0.402919	0.316773	0.268484	0.432975	0.318533
180	0.248331	0.415556	0.334808	0.271964	0.418058	0.319145
181	0.250062	0.4062	0.314265	0.309179	0.419932	0.322116
182	0.252493	0.413367	0.312686	0.308446	0.425155	0.325995
183	0.253681	0.426055	0.320383	0.290364	0.428268	0.323606
184	0.256542	0.422657	0.340616	0.307182	0.43456	0.32412
185	0.256669	0.418232	0.326246	0.300861	0.439484	0.324907
186	0.258542	0.421007	0.348507	0.290467	0.456791	0.326638
187	0.25811	0.422999	0.327088	0.309872	0.453422	0.326483
188	0.262053	0.430646	0.318148	0.308896	0.438444	0.327306
189	0.262391	0.429108	0.330478	0.328844	0.446534	0.332426
190	0.264732	0.430456	0.329311	0.301451	0.461922	0.333291
191	0.264463	0.437433	0.323487	0.302653	0.46038	0.333285
192	0.266798	0.443608	0.329637	0.30358	0.447469	0.331544
193	0.267247	0.439289	0.339538	0.333343	0.457798	0.33562
194	0.266031	0.435229	0.338337	0.320434	0.457273	0.334873
195	0.268651	0.449449	0.331623	0.316731	0.455871	0.333177
196	0.269979	0.446687	0.335367	0.32452	0.445923	0.334847
197	0.273229	0.443006	0.318156	0.324066	0.46257	0.331619
198	0.275265	0.447405	0.343875	0.310202	0.45121	0.338806
199	0.278546	0.452794	0.343454	0.331628	0.453436	0.33825
200	0.282861	0.452241	0.320371	0.311594	0.45668	0.343348
201	0.281512	0.450423	0.327675	0.326931	0.431212	0.346761
202	0.282149	0.451177	0.336556	0.341518	0.452023	0.348443
203	0.284804	0.466212	0.351289	0.350327	0.479268	0.348513
204	0.285952	0.458281	0.33547	0.345772	0.479628	0.354237
205	0.285426	0.46476	0.343416	0.363805	0.468255	0.352019
206	0.287707	0.467209	0.349043	0.355107	0.46555	0.35547
207	0.290707	0.468304	0.337034	0.335404	0.463489	0.353477
208	0.288031	0.463411	0.325945	0.344605	0.471769	0.358544
209	0.29031	0.474602	0.34794	0.37584	0.468453	0.363678
210	0.292742	0.480287	0.354365	0.379703	0.469397	0.360937
211	0.297109	0.485419	0.359545	0.36187	0.484445	0.357733
212	0.296947	0.476075	0.351299	0.364578	0.50206	0.361076
213	0.29815	0.481022	0.356951	0.361047	0.486349	0.367671
214	0.298025	0.485131	0.356828	0.387215	0.47995	0.3715
215	0.301426	0.494158	0.366511	0.345023	0.468304	0.374491
216	0.301975	0.493208	0.337545	0.355574	0.477579	0.375075
217	0.305002	0.494269	0.360252	0.338256	0.478065	0.370666
218	0.306595	0.502421	0.356583	0.381521	0.479438	0.370558
219	0.307532	0.500336	0.360205	0.37356	0.491433	0.376406
220	0.309475	0.50133	0.363454	0.355765	0.464294	0.37309
221	0.310194	0.495958	0.36325	0.361847	0.467622	0.379639
222	0.312512	0.501106	0.36022	0.37	0.487021	0.381602
223	0.312952	0.505813	0.368582	0.369513	0.481346	0.380516
224	0.313981	0.500972	0.370093	0.360512	0.49959	0.380629
225	0.315797	0.499614	0.36525	0.385635	0.481374	0.381444
226	0.31774	0.506908	0.371964	0.365189	0.503104	0.385178
227	0.317055	0.504854	0.367738	0.385879	0.491638	0.385507
228	0.318494	0.507996	0.362474	0.394407	0.476868	0.389631
229	0.320991	0.506366	0.363635	0.392578	0.491194	0.386276
230	0.320558	0.512791	0.37495	0.397869	0.502792	0.39445
231	0.321769	0.507089	0.362109	0.382895	0.498765	0.395048
232	0.324643	0.507096	0.360699	0.405333	0.513308	0.388752
233	0.32421	0.508522	0.367048	0.436347	0.534345	0.391699
234	0.323438	0.507281	0.372803	0.426328	0.51198	0.395981
235	0.325724	0.517864	0.381934	0.418031	0.500309	0.397545
236	0.326556	0.509642	0.413976	0.421556	0.517318	0.400814
237	0.328073	0.517733	0.375786	0.406194	0.537483	0.397443
238	0.330418	0.515576	0.383634	0.417556	0.547975	0.397371
239	0.332736	0.530797	0.391399	0.381008	0.520523	0.404054
240	0.331584	0.531249	0.396669	0.418041	0.535714	0.400705
241	0.333764	0.52669	0.405466	0.38493	0.530517	0.406454
242	0.333601	0.535948	0.379185	0.384505	0.514908	0.404564
243	0.336124	0.526181	0.402998	0.391901	0.534801	0.411957
244	0.33654	0.529432	0.397886	0.408136	0.546874	0.408965
245	0.335665	0.536197	0.392509	0.414681	0.543307	0.411842
246	0.339103	0.536159	0.398005	0.417703	0.54094	0.411415
247	0.339358	0.537078	0.417482	0.392706	0.557807	0.415203
248	0.343315	0.542548	0.405731	0.410198	0.548337	0.408945
249	0.344479	0.55496	0.41073	0.375715	0.566073	0.409736
250	0.344609	0.537898	0.397407	0.396606	0.566818	0.418602
251	0.344289	0.555488	0.411347	0.402038	0.565188	0.420566
252	0.349483	0.561685	0.410944	0.388018	0.580473	0.418343
253	0.349458	0.564499	0.403192	0.415316	0.575274	0.421889
254	0.346385	0.567701	0.410312	0.404124	0.555673	0.421776
255	0.349042	0.568054	0.424278	0.412086	0.58663	0.423091
256	0.348699	0.576679	0.424188	0.389488	0.572794	0.420114
257	0.352627	0.577644	0.417515	0.414151	0.583261	0.422222
258	0.356976	0.582716	0.421066	0.42266	0.590746	0.425946
259	0.355592	0.57861	0.415668	0.372407	0.588951	0.422967
260	0.358121	0.582567	0.409414	0.39379	0.600977	0.423937
261	0.357498	0.59009	0.433258	0.393934	0.602652	0.428799
262	0.362302	0.591741	0.425905	0.40988	0.609575	0.421818
263	0.363054	0.586683	0.421929	0.402904	0.613549	0.431206
264	0.363043	0.579691	0.411775	0.418438	0.592883	0.431977
265	0.362856	0.589398	0.409544	0.414185	0.594152	0.432993
266	0.366827	0.592642	0.421195	0.42126	0.628179	0.43675
267	0.369165	0.582236	0.411696	0.436378	0.617211	0.433642
268	0.366825	0.586582	0.434241	0.430585	0.616033	0.435298
269	0.367204	0.605558	0.427768	0.435548	0.59617	0.435007
270	0.372812	0.589953	0.416826	0.399957	0.592311	0.440444
271	0.371205	0.606185	0.419407	0.404583	0.619064	0.437011
272	0.370891	0.607477	0.448284	0.420283	0.634894	0.433447
273	0.374132	0.602784	0.451067	0.387169	0.613375	0.433246
274	0.37572	0.604905	0.437969	0.405446	0.580062	0.435621
275	0.375679	0.610296	0.436348	0.420872	0.598732	0.433981
276	0.37786	0.614898	0.426613	0.416972	0.589472	0.437151
277	0.377861	0.620128	0.434649	0.421444	0.617146	0.442317
278	0.379006	0.624768	0.447407	0.439913	0.580734	0.440068
279	0.380743	0.636154	0.453603	0.419641	0.60836	0.436322
280	0.380845	0.68059	0.440892	0.434553	0.592519	0.440323
281	0.382582	0.657371	0.441434	0.438119	0.603861	0.442704
282	0.38165	0.653876	0.445957	0.457141	0.612631	0.443815
283	0.386269	0.652084	0.440376	0.401541	0.62609	0.444285
284	0.388264	0.634869	0.450966	0.413908	0.618198	0.443118
285	0.387323	0.644081	0.441937	0.434758	0.63955	0.445686
286	0.388345	0.646016	0.477993	0.442286	0.629957	0.448828
287	0.389606	0.647915	0.452991	0.456477	0.650475	0.4494
288	0.391045	0.651676	0.448262	0.433721	0.649825	0.452815
289	0.394419	0.662758	0.46165	0.451353	0.643948	0.457204
290	0.395172	0.648638	0.458811	0.455787	0.666407	0.451691
291	0.396387	0.662182	0.438661	0.47808	0.623313	0.453909
292	0.39769	0.65985	0.435493	0.446711	0.639152	0.459252
293	0.399826	0.671309	0.443937	0.422	0.610697	0.461798
294	0.398005	0.660897	0.45955	0.465203	0.64176	0.459465
295	0.400128	0.668928	0.439821	0.445407	0.637993	0.464968
296	0.404051	0.659717	0.435767	0.435946	0.652312	0.467586
297	0.400496	0.661992	0.452785	0.468808	0.62887	0.459027
298	0.402437	0.672468	0.445907	0.452002	0.636426	0.46875
299	0.404616	0.658818	0.465407	0.492647	0.617311	0.462761
300	0.40901	0.672767	0.472608	0.446841	0.642804	0.464885
301	0.410711	0.683717	0.475949	0.49076	0.637489	0.475068
302	0.41183	0.682189	0.472279	0.468227	0.658185	0.471274
303	0.409147	0.682981	0.483705	0.474111	0.630455	0.469483
304	0.406993	0.687135	0.478198	0.464116	0.648046	0.476534
305	0.410199	0.690575	0.477568	0.455721	0.622721	0.46856
306	0.411512	0.686487	0.477496	0.471736	0.664234	0.474944
307	0.415275	0.677848	0.489057	0.475193	0.635756	0.478835
308	0.416345	0.68587	0.476758	0.456484	0.643654	0.47485
309	0.417111	0.676104	0.489349	0.472394	0.655811	0.483975
310	0.421863	0.686295	0.505895	0.476275	0.678199	0.484125
311	0.422914	0.690472	0.502673	0.463476	0.673551	0.480108
312	0.422545	0.686704	0.504595	0.467878	0.66169	0.480533
313	0.42244	0.703554	0.509775	0.475359	0.675518	0.484736
314	0.423125	0.701502	0.49851	0.452802	0.689246	0.486103
315	0.424412	0.698776	0.461078	0.466289	0.677036	0.484057
316	0.43043	0.697839	0.490583	0.493057	0.69191	0.486165
317	0.427973	0.697082	0.485262	0.45625	0.680464	0.485844
318	0.42888	0.698301	0.487831	0.470115	0.668928	0.48439
319	0.43035	0.704071	0.475101	0.486547	0.681345	0.495557
320	0.430385	0.707031	0.489403	0.491805	0.69221	0.494989
321	0.432483	0.719701	0.489626	0.466648	0.709906	0.49375
322	0.433803	0.718565	0.492455	0.488738	0.700345	0.493746
323	0.434469	0.718434	0.494503	0.490769	0.709432	0.492535
324	0.429081	0.727419	0.489275	0.486906	0.711989	0.498179
325	0.432446	0.733292	0.489286	0.480152	0.698086	0.499398
326	0.433193	0.718179	0.482116	0.472947	0.690864	0.504327
327	0.435524	0.723687	0.487538	0.469065	0.691869	0.507244
328	0.43419	0.721856	0.495992	0.488273	0.704376	0.508627
329	0.438112	0.712264	0.488485	0.487187	0.711389	0.511619
330	0.437633	0.711142	0.499231	0.509576	0.719934	0.506923
331	0.440025	0.71674	0.499666	0.519319	0.706629	0.507009
332	0.438232	0.713194	0.488956	0.498029	0.741361	0.506886
333	0.442309	0.701847	0.505666	0.538789	0.726782	0.507029
334	0.446646	0.698776	0.494615	0.503605	0.737188	0.511446
335	0.44481	0.708099	0.50979	0.507726	0.724187	0.513809
336	0.444149	0.703802	0.50614	0.538407	0.710792	0.514528
337	0.447795	0.759843	0.502721	0.504848	0.706792	0.515108
338	0.44702	0.769228	0.48452	0.539719	0.726001	0.519007
339	0.447266	0.73438	0.502979	0.545	0.70887	0.52041
340	0.447439	0.740584	0.505092	0.506478	0.712894	0.52444
341	0.449142	0.741672	0.523892	0.536128	0.729067	0.524261
342	0.449379	0.7306	0.510209	0.535051	0.732356	0.522685
343	0.452251	0.721463	0.506024	0.524959	0.730724	0.530304
344	0.451813	0.717353	0.515278	0.509268	0.741314	0.524257
345	0.450362	0.721594	0.522325	0.517067	0.740113	0.530332
346	0.455947	0.720603	0.522913	0.528347	0.738205	0.529031
347	0.454543	0.725099	0.527611	0.561017	0.740987	0.531356
348	0.452302	0.720176	0.518827	0.548863	0.749941	0.531956
349	0.454541	0.725484	0.492508	0.523573	0.746197	0.528481
350	0.456416	0.717146	0.505977	0.548329	0.776743	0.524269
351	0.458513	0.721085	0.49677	0.553992	0.766264	0.527174
352	0.461342	0.707679	0.520737	0.564802	0.799734	0.534002
353	0.458823	0.701344	0.510307	0.534908	0.766774	0.535165
354	0.462338	0.70405	0.512837	0.54111	0.760603	0.529192
355	0.460351	0.715273	0.502492	0.555727	0.752117	0.531585
356	0.461991	0.718854	0.514088	0.533278	0.768037	0.538415
357	0.461679	0.722296	0.523741	0.504576	0.764059	0.536616
358	0.465021	0.719542	0.507029	0.533877	0.75762	0.536825
359	0.464069	0.715693	0.527167	0.558518	0.758176	0.535773
360	0.464069	0.704821	0.524776	0.564111	0.769303	0.532501
361	0.466162	0.720417	0.532411	0.563591	0.775945	0.536044
362	0.468275	0.728569	0.529952	0.54814	0.788081	0.541732
363	0.469345	0.748082	0.528746	0.551436	0.819429	0.536745
364	0.472061	0.743208	0.535753	0.536648	0.801407	0.5401
365	0.472549	0.738532	0.516545	0.545741	0.79336	0.544476
366	0.474228	0.744034	0.520731	0.543278	0.781791	0.549717
367	0.473081	0.750761	0.532141	0.57407	0.79577	0.549622
368	0.477495	0.752413	0.521764	0.56831	0.828615	0.541234
369	0.477055	0.754197	0.513008	0.569959	0.797356	0.547082
370	0.478022	0.747325	0.544854	0.584627	0.790819	0.544882
371	0.478499	0.748509	0.534258	0.61244	0.811431	0.542736
372	0.476816	0.750479	0.523199	0.604972	0.842057	0.547516
373	0.479104	0.743999	0.508527	0.607067	0.822712	0.550688
374	0.480054	0.753839	0.513638	0.634314	0.799938	0.556856
375	0.480833	0.752021	0.538009	0.604535	0.808224	0.556322
376	0.48722	0.744798	0.535373	0.587426	0.804542	0.554334
377	0.489387	0.754617	0.529882	0.602247	0.811717	0.553497
378	0.48541	0.750403	0.541638	0.594199	0.811558	0.557834
379	0.485987	0.753384	0.541918	0.601087	0.792839	0.552999
380	0.48543	0.750582	0.532927	0.608214	0.799983	0.550887
381	0.489222	0.755498	0.530775	0.58296	0.803654	0.555475
382	0.488047	0.764408	0.547153	0.583766	0.816736	0.561188
383	0.487623	0.761784	0.543983	0.621262	0.808238	0.562773
384	0.490044	0.765021	0.551194	0.619871	0.840699	0.560432
385	0.491139	0.763933	0.541284	0.618453	0.785464	0.565003
386	0.489542	0.759726	0.560998	0.637164	0.823322	0.56276
387	0.489658	0.766226	0.546653	0.630046	0.840178	0.565256
388	0.4931	0.76491	0.547138	0.627279	0.835246	0.555659
389	0.493296	0.763093	0.57126	0.607528	0.87787	0.565083
390	0.490841	0.763093	0.539618	0.623195	0.85259	0.572456
391	0.494109	0.760697	0.559171	0.624839	0.832783	0.572915
392	0.497791	0.764848	0.57155	0.607053	0.823643	0.568691
393	0.498998	0.776306	0.572487	0.615405	0.821365	0.559452
394	0.497889	0.779666	0.571329	0.604457	0.843857	0.566017
395	0.501625	0.769021	0.539396	0.609669	0.857481	0.566067
396	0.501964	0.783054	0.558859	0.623785	0.842674	0.565876
397	0.504723	0.791082	0.556996	0.639811	0.829976	0.564895
398	0.501854	0.787412	0.542707	0.614392	0.96729	0.569436
399	0.502275	0.784121	0.541222	0.610672	0.942821	0.570141
400	0.505028	0.796632	0.561261	0.615359	0.949317	0.56939
401	0.506055	0.789987	0.578189	0.637905	0.921036	0.578294
402	0.510477	0.791853	0.558097	0.634346	0.899282	0.578814
403	0.507277	0.786861	0.568029	0.653375	0.846086	0.571637
404	0.512657	0.794559	0.579028	0.665465	0.848858	0.572074
405	0.511414	0.790979	0.559669	0.655493	0.87167	0.574704
406	0.509849	0.797203	0.571679	0.613508	0.874559	0.577728
407	0.512405	0.805672	0.57137	0.621202	0.862057	0.571249
408	0.511074	0.798387	0.571493	0.621197	0.825882	0.576118
409	0.510016	0.811504	0.587985	0.666142	0.858956	0.572683
410	0.513778	0.802505	0.57992	0.620424	0.86249	0.582703
411	0.513792	0.801871	0.583897	0.630548	0.847146	0.577491
412	0.514546	0.802574	0.59886	0.630456	0.849532	0.587668
413	0.516704	0.787839	0.574525	0.645617	0.875562	0.579932
414	0.51753	0.80519	0.585947	0.616538	0.837359	0.581561
415	0.518544	0.802663	0.592144	0.598591	0.803325	0.590856
416	0.518172	0.796776	0.604995	0.586045	0.792077	0.58919
417	0.520884	0.796893	0.580109	0.680875	0.838907	0.588238
418	0.517859	0.801899	0.576128	0.632753	0.917585	0.592149
419	0.520408	0.79564	0.587417	0.66175	0.917046	0.593075
420	0.522995	0.795502	0.598764	0.680806	0.824618	0.592472
421	0.522216	0.793037	0.599965	0.631851	0.823465	0.595528
422	0.524399	0.795282	0.584524	0.677813	0.825927	0.598819
423	0.529453	0.795805	0.600987	0.654507	0.813176	0.609012
424	0.526889	0.795516	0.599835	0.659687	0.835216	0.604972
425	0.525511	0.811132	0.599932	0.644401	0.807991	0.596323
426	0.52878	0.809232	0.587823	0.652399	0.838092	0.600971
427	0.530563	0.804419	0.612612	0.652937	0.837449	0.60341
428	0.530469	0.812234	0.605035	0.6489	0.828399	0.604717
429	0.531038	0.816882	0.601176	0.676151	0.846288	0.608148
430	0.533675	0.813955	0.594333	0.631211	0.838415	0.613559
431	0.531372	0.817653	0.591275	0.644609	0.858267	0.605139
432	0.534371	0.826817	0.592148	0.668246	0.8154	0.603394
433	0.535147	0.809067	0.61922	0.649374	0.820991	0.60955
434	0.537505	0.813749	0.598955	0.69518	0.834505	0.613182
435	0.536201	0.816999	0.623789	0.672118	0.832554	0.611582
436	0.54078	0.805273	0.603501	0.645308	0.840033	0.618121
437	0.539163	0.827933	0.625333	0.655226	0.83817	0.614615
438	0.53883	0.824607	0.607005	0.663803	0.85276	0.612822
439	0.53765	0.819629	0.609486	0.646266	0.848605	0.614288
440	0.544371	0.828745	0.616749	0.673844	0.859013	0.616063
441	0.542661	0.828449	0.614776	0.671515	0.8361	0.619544
442	0.547658	0.826811	0.595428	0.666588	0.838944	0.626824
443	0.545821	0.821054	0.612142	0.652118	0.849992	0.627452
444	0.543621	0.846813	0.625339	0.653227	0.843804	0.629404
445	0.54572	0.845498	0.628436	0.646998	0.816867	0.623907
446	0.544169	0.843067	0.636936	0.698112	0.821686	0.627798
447	0.54625	0.843563	0.663547	0.692224	0.850662	0.63322
448	0.546694	0.846634	0.650069	0.67668	0.838131	0.638159
449	0.549313	0.84863	0.623468	0.687164	0.838335	0.631139
450	0.550704	0.870581	0.597714	0.684065	0.839565	0.629099
451	0.552839	0.868206	0.604896	0.682251	0.82417	0.629956
452	0.553822	0.866533	0.615036	0.684006	0.852002	0.635335
453	0.555022	0.858077	0.61278	0.658126	0.879325	0.633558
454	0.552409	0.863675	0.645023	0.677868	0.847103	0.630655
455	0.553477	0.866326	0.61525	0.642113	0.845083	0.634817
456	0.55288	0.880324	0.607886	0.684088	0.890162	0.638569
457	0.557508	0.874926	0.597398	0.705801	0.860872	0.632837
458	0.553975	0.873143	0.615201	0.706229	0.854372	0.637804
459	0.553946	0.871373	0.602227	0.693389	0.889674	0.637826
460	0.556557	0.888387	0.618908	0.701579	0.872874	0.636967
461	0.559528	0.900905	0.619954	0.694203	0.875652	0.635198
462	0.55701	0.89791	0.604888	0.725691	0.886618	0.633975
463	0.559665	0.902874	0.611132	0.696883	0.891731	0.640368
464	0.558568	0.885784	0.614721	0.677394	0.885989	0.641817
465	0.560291	0.886962	0.615315	0.69337	0.88776	0.649099
466	0.560869	0.898261	0.62428	0.653425	0.884669	0.649854
467	0.563315	0.88608	0.64357	0.658568	0.903543	0.649507
468	0.5636	0.891623	0.639099	0.69982	0.870443	0.647875
469	0.562161	0.886149	0.645166	0.676943	0.880779	0.642287
470	0.561833	0.877184	0.638686	0.7089	0.866061	0.640645
471	0.563203	0.888779	0.62466	0.686957	0.900497	0.64147
472	0.56543	0.906234	0.625213	0.723099	0.884544	0.644492
473	0.563724	0.893262	0.636254	0.70698	0.88425	0.651434
474	0.557901	0.895617	0.62455	0.701211	0.911418	0.650111
475	0.559011	0.90693	0.644935	0.709015	0.889917	0.654295
476	0.559309	0.89457	0.649912	0.694544	0.908634	0.651348
477	0.563234	0.888029	0.633764	0.704401	0.911814	0.64555
478	0.563814	0.879939	0.620962	0.717647	0.908145	0.65384
479	0.565588	0.888256	0.636136	0.734052	0.874925	0.650298
480	0.564297	0.890329	0.638155	0.725912	0.927659	0.653665
481	0.570161	0.892174	0.635122	0.726257	0.913216	0.656791
482	0.568774	0.89928	0.67185	0.711575	0.905676	0.659784
483	0.570681	0.898846	0.645301	0.714825	0.944302	0.660581
484	0.568859	0.90894	0.639523	0.732339	0.911336	0.66225
485	0.570844	0.90454	0.642876	0.719222	0.894048	0.663213
486	0.569722	0.903549	0.649852	0.75715	0.917449	0.66121
487	0.571227	0.902867	0.646736	0.750262	0.896953	0.66809
488	0.573678	0.898874	0.644078	0.741243	0.94488	0.662053
489	0.576255	0.885681	0.667214	0.733264	0.882757	0.664436
490	0.581148	0.896223	0.662993	0.767808	0.885419	0.665157
491	0.580757	0.894081	0.655058	0.714144	0.913547	0.667309
492	0.581986	0.902392	0.661989	0.766114	0.935373	0.664223
493	0.582093	0.894969	0.637379	0.721713	0.937853	0.665356
494	0.578439	0.896863	0.62137	0.697215	0.903733	0.668311
495	0.580012	0.912087	0.642991	0.738858	0.921929	0.664956
496	0.582884	0.892849	0.6589	0.715635	0.950528	0.669935
497	0.585038	0.896987	0.65539	0.745681	0.911026	0.679357
498	0.584994	0.902908	0.657758	0.720368	0.932341	0.681285
499	0.586105	0.902977	0.683997	0.738973	0.937064	0.682945
500	0.585092	0.914022	0.654774	0.738227	0.947926	0.670642
501	0.585026	0.904485	0.664176	0.721492	0.957462	0.679944
502	0.585155	0.900395	0.674169	0.728964	0.925054	0.677898
503	0.584834	0.897366	0.685282	0.766446	0.932112	0.682903
504	0.588939	0.911006	0.698367	0.721846	0.944048	0.680706
505	0.590816	0.903893	0.679708	0.72698	0.908045	0.680957
506	0.592663	0.904093	0.672986	0.736994	0.93211	0.68798
507	0.592302	0.90494	0.694191	0.765147	0.948289	0.682971
508	0.591778	0.903831	0.693865	0.760958	0.945899	0.681835
509	0.591172	0.902509	0.674648	0.759259	0.933873	0.688565
510	0.594161	0.898495	0.711828	0.769171	0.921988	0.69206
511	0.592981	0.904162	0.694776	0.775815	0.931763	0.695312
512	0.592768	0.904595	0.697032	0.747132	0.960937	0.688934
513	0.592802	0.902846	0.694497	0.745755	0.929855	0.687862
514	0.590779	0.908176	0.700433	0.728039	0.941844	0.686043
515	0.590771	0.89623	0.698704	0.707693	0.939914	0.687874
516	0.595322	0.904334	0.680808	0.723518	0.9405	0.700334
517	0.59527	0.910117	0.683014	0.711552	0.938602	0.692688
518	0.596306	0.922291	0.665775	0.722132	0.938353	0.70203
519	0.595243	0.928674	0.665686	0.765732	0.930218	0.699651
520	0.595729	0.928536	0.66322	0.776082	0.967304	0.701856
521	0.596223	0.927503	0.665151	0.761524	0.91579	0.701934
522	0.597486	0.94493	0.657589	0.759222	0.968587	0.703269
523	0.600291	0.929335	0.655338	0.759088	0.994206	0.702934
524	0.595886	0.941722	0.66605	0.771717	0.942308	0.703118
525	0.593307	0.932867	0.652722	0.736736	0.970283	0.705393
526	0.586203	0.921189	0.673843	0.738361	0.960982	0.709406
527	0.577982	0.936847	0.66093	0.741031	0.973707	0.704761
528	0.558177	0.94188	0.668373	0.758651	0.944853	0.706927
529	0.565543	0.93317	0.662573	0.757256	0.98731	0.703432
530	0.582678	0.951912	0.659132	0.788835	1	0.702177
531	0.584608	0.961662	0.671802	0.789788	0.971182	0.70259
532	0.584281	0.953468	0.67874	0.76302	0.959964	0.710593
533	0.58337	0.956043	0.672744	0.775686	0.992272	0.710242
534	0.584924	0.954838	0.683861	0.794231	0.983255	0.710872
535	0.581025	0.948146	0.689226	0.766667	0.957258	0.712026
536	0.58895	0.942665	0.683813	0.811478	0.982186	0.719063
537	0.60104	0.942617	0.690161	0.805525	0.962359	0.706527
538	0.581548	0.951313	0.681634	0.779871	0.978113	0.709139
539	0.58273	0.942259	0.68214	0.829286	0.978997	0.71255
540	0.582516	0.939649	0.704195	0.802532	0.964622	0.713588
541	0.581987	0.947237	0.716536	0.842099	1	0.71411
542	0.585919	0.938444	0.711673	0.819512		0.711488
543	0.581617	0.952332	0.702489	0.819111		0.712715
544	0.582	0.947987	0.719422	0.817302		0.715458
545	0.584027	0.94577	0.697361	0.792661		0.724807
546	0.598592	0.943519	0.723221	0.821685		0.723304
547	0.594374	0.951017	0.701376	0.839429		0.722555
548	0.589646	0.948993	0.712862	0.801234		0.719198
549	0.599779	0.94745	0.689744	0.815276		0.712356
550	0.596728	0.945646	0.695229	0.806349		0.716769
551	0.595896	0.956987	0.701343	0.792357		0.718262
552	0.593003	0.972885	0.699931	0.821855		0.722053
553	0.590049	0.975963	0.693597	0.848458		0.724755
554	0.590676	0.96715	0.697576	0.825124		0.715293
555	0.601632	0.961242	0.679728	0.835686		0.717022
556	0.60604	0.956463	0.701637	0.843412		0.716967
557	0.606003	0.964457	0.705315	0.798241		0.726269
558	0.607928	0.972031	0.708709	0.780023		0.721242
559	0.60301	0.979172	0.703464	0.82482		0.723872
560	0.604714	0.979034	0.71582	0.817348		0.720138
561	0.607139	0.985492	0.705267	0.793435		0.727464
562	0.606122	0.979846	0.697319	0.817643		0.725293
563	0.606688	0.973229	0.701243	0.823748		0.728034
564	0.607786	0.981093	0.704274	0.811215		0.736809
565	0.608568	0.973539	0.707561	0.814029		0.740463
566	0.617428	0.978166	0.707215	0.840161		0.744328
567	0.609369	0.976762	0.718667	0.816575		0.740315
568	0.609884	0.978566	0.725519	0.820299		0.733559
569	0.61435	0.969842	0.738117	0.838481		0.738974
570	0.610699	0.984735	0.733179	0.781878		0.749139
571	0.615221	0.973877	0.731796	0.876441		0.747051
572	0.617184	0.977388	0.717015	0.795032		0.742588
573	0.618474	0.971467	0.74151	0.823002		0.747045
574	0.617445	0.972259	0.724688	0.806395		0.745457
575	0.620246	0.966778	0.723049	0.82494		0.752257
576	0.62221	0.9784	0.743302	0.844563		0.738329
577	0.619214	0.970165	0.750141	0.831137		0.750791
578	0.625737	0.96465	0.708761	0.853029		0.740881
579	0.627555	0.977416	0.70335	0.853504		0.754226
580	0.623746	0.969745	0.707954	0.871133		0.752977
581	0.619563	0.96821	0.716607	0.852113		0.754349
582	0.619364	0.964388	0.723727	0.83174		0.751837
583	0.61809	0.972438	0.707418	0.81808		0.750474
584	0.620002	0.97367	0.717024	0.848218		0.749022
585	0.619267	0.969924	0.732313	0.83889		0.754104
586	0.622446	0.971735	0.738851	0.870401		0.762843
587	0.623992	0.959018	0.704097	0.904489		0.754294
588	0.640685	0.978263	0.711204	0.884489		0.754262
589	0.627176	0.991194	0.712304	0.847578		0.75196
590	0.625448	1.00146	0.716814	0.872136		0.759135
591	0.628851	0.996626	0.718825	0.884756		0.76207
592	0.636079	0.987289	0.728623	0.885456		0.758862
593	0.648259	0.977498	0.73159	0.916197		0.757635
594	0.641547	0.972121	0.73258	0.882127		0.757314
595	0.641537	0.978345	0.725228	0.896667		0.757075
596	0.649671	0.969325	0.743467	0.885677		0.760087
597	0.652167	0.97502	0.738965	0.86058		0.764325
598	0.653751	0.984301	0.736034	0.87239		0.76725
599	0.654078	0.994271	0.725082	0.886215		0.762725
600	0.656989	1	0.71537	0.906708		0.75585
601	0.656057		0.722592	0.865447		0.761488
602	0.657059		0.728324	0.861878		0.758238
603	0.657031		0.744226	0.901897		0.7625
604	0.658061		0.731581	0.858927		0.768338
605	0.658		0.7573	0.870147		0.766714
606	0.662027		0.760847	0.859526		0.760225
607	0.661981		0.75924	0.870235		0.760486
608	0.659661		0.735957	0.891731		0.769605
609	0.659213		0.734318	0.877233		0.768977
610	0.661705		0.734055	0.897132		0.763078
611	0.662893		0.734607	0.896119		0.773145
612	0.66112		0.745344	0.887159		0.76617
613	0.664895		0.742366	0.922813		0.761719
614	0.66754		0.744064	0.90186		0.770709
615	0.662507		0.750627	0.91512		0.761265
616	0.663475		0.767162	0.874093		0.774163
617	0.661606		0.760738	0.878738		0.781583
618	0.666269		0.766907	0.922219		0.772135
619	0.665546		0.749665	0.917297		0.772149
620	0.663613		0.761082	0.892445		0.771972
621	0.663162		0.741281	0.885189		0.776897
622	0.664016		0.717914	0.89779		0.777658
623	0.6678		0.739407	0.869282		0.773711
624	0.670686		0.749822	0.889042		0.785606
625	0.673135		0.726583	0.937366		0.786345
626	0.673647		0.727839	0.8907		0.778114
627	0.670818		0.735469	0.900663		0.784269
628	0.670214		0.760932	0.937086		0.786747
629	0.670836		0.750582	0.947933		0.782306
630	0.669755		0.770194	0.940023		0.78499
631	0.670362		0.781751	0.912859		0.78714
632	0.670889		0.754558	0.889309		0.787819
633	0.672861		0.738684	0.863052		0.783436
634	0.670851		0.772885	0.860654		0.789995
635	0.674198		0.767072	0.893794		0.78798
636	0.671384		0.792983	0.934065		0.797341
637	0.672368		0.790986	0.918135		0.799365
638	0.676637		0.78388	0.909024		0.794808
639	0.675782		0.795394	0.918255		0.796769
640	0.677157		0.846537	0.944098		0.793726
641	0.680273		0.797635	0.938936		0.788738
642	0.684549		0.793731	0.913149		0.794782
643	0.684913		0.797403	0.894622		0.79277
644	0.687049		0.792219	0.903393		0.794476
645	0.683855		0.788574	0.919586		0.788987
646	0.682605		0.77375	0.89738		0.790895
647	0.682457		0.771814	0.908158		0.795751
648	0.684772		0.789077	0.931372		0.790808
649	0.684281		0.801707	0.934144		0.796416
650	0.68458		0.762505	0.911897		0.799765
651	0.682666		0.784356	0.922136		0.800391
652	0.681756		0.800071	0.935912		0.794364
653	0.684		0.762537	0.934176		0.795354
654	0.685393		0.7906	0.963683		0.793752
655	0.687894		0.78946	0.956579		0.796779
656	0.683066		0.793725	0.918738		0.796328
657	0.685835		0.745219	0.952611		0.802204
658	0.681101		0.766784	0.957049		0.800568
659	0.68373		0.756738	0.949107		0.800108
660	0.68761		0.745114	0.908209		0.808342
661	0.685883		0.759186	0.919503		0.808908
662	0.684204		0.77579	0.944913		0.807127
663	0.683064		0.770234	0.904922		0.79111
664	0.685888		0.756334	0.924544		0.80645
665	0.689391		0.761162	0.90884		0.804015
666	0.692261		0.767546	0.930451		0.800491
667	0.695372		0.775125	0.905092		0.801786
668	0.696129		0.75492	0.936349		0.805523
669	0.693419		0.778818	0.923932		0.803423
670	0.696757		0.761122	0.945506		0.807227
671	0.694811		0.774587	0.930525		0.813953
672	0.698666		0.773286	0.897873		0.806527
673	0.695512		0.76426	0.906929		0.803242
674	0.696752		0.749298	0.943789		0.811945
675	0.700652		0.792397	0.968904		0.806314
676	0.702242		0.753108	0.953158		0.81148
677	0.697563		0.76719	0.934549		0.81526
678	0.700054		0.776018	0.946846		0.815491
679	0.697121		0.77644	0.927841		0.822855
680	0.695156		0.770834	0.929848		0.816334
681	0.695198		0.77104	0.960364		0.825905
682	0.697434		0.775001	0.943808		0.817589
683	0.691906		0.755428	0.95901		0.81464
684	0.695527		0.757444	0.932933		0.819595
685	0.698211		0.767266	0.957726		0.821713
686	0.69855		0.772468	0.984517		0.821163
687	0.698602		0.769055	0.917104		0.820275
688	0.69879		0.768571	0.964609		0.820954
689	0.696015		0.753769	0.976593		0.824642
690	0.695455		0.75376	0.922279		0.834279
691	0.69858		0.738599	0.948752		0.827166
692	0.698498		0.764175	1.00914		0.823777
693	0.694322		0.757215	0.990902		0.829599
694	0.694705		0.769447	0.953025		0.825353
695	0.698742		0.780758	0.951846		0.832946
696	0.698325		0.764293	0.93314		0.833289
697	0.696986		0.757283	0.951169		0.830107
698	0.698448		0.763889	0.947145		0.833243
699	0.69768		0.75878	0.956552		0.843482
700	0.696583		0.763926	0.964742		0.83301
701	0.697937		0.75945	0.98384		0.82524
702	0.69416		0.769215	0.959797		0.837236
703	0.695824		0.764716	0.912099		0.83499
704	0.696823		0.774089	0.943273		0.838326
705	0.69786		0.791814	0.947238		0.840238
706	0.69831		0.779824	0.96576		0.834954
707	0.70029		0.774041	0.958568		0.836287
708	0.696425		0.782146	0.952611		0.840168
709	0.696024		0.74888	0.970078		0.838244
710	0.701054		0.77695	0.976621		0.840453
711	0.696588		0.774107	0.959871		0.841452
712	0.700529		0.77139	0.979291		0.840694
713	0.701329		0.760998	0.946413		0.848182
714	0.699797		0.774864	0.968725		0.853673
715	0.701003		0.787684	0.975576		0.849728
716	0.700773		0.770029	0.997887		0.850473
717	0.703542		0.786226	1		0.848415
718	0.704858		0.778963			0.849303
719	0.704739		0.782513			0.851894
720	0.703692		0.777344			0.849455
721	0.700682		0.800461			0.846076
722	0.703954		0.78406			0.856576
723	0.701839		0.786386			0.8498
724	0.703182		0.803922			0.854338
725	0.705598		0.77704			0.848953
726	0.703808		0.783263			0.858723
727	0.705677		0.794261			0.855508
728	0.707803		0.780153			0.855157
729	0.706915		0.786844			0.855065
730	0.708483		0.800354			0.864404
731	0.711454		0.788545			0.858881
732	0.705701		0.796543			0.858223
733	0.705905		0.784529			0.864509
734	0.704932		0.77847			0.860777
735	0.706916		0.789471			0.855561
736	0.704024		0.790355			0.86179
737	0.704285		0.803501			0.865864
738	0.702417		0.795642			0.864475
739	0.701999		0.794783			0.865013
740	0.705863		0.796723			0.872369
741	0.70692		0.792854			0.867882
742	0.704716		0.792842			0.864493
743	0.704504		0.772252			0.859775
744	0.704323		0.807668			0.869737
745	0.706771		0.781653			0.86963
746	0.706321		0.814408			0.872345
747	0.708983		0.818857			0.867585
748	0.713559		0.813354			0.86578
749	0.71105		0.811239			0.867858
750	0.713429		0.788348			0.871341
751	0.715812		0.797517			0.871329
752	0.709772		0.80288			0.869731
753	0.710967		0.82544			0.874218
754	0.711939		0.847892			0.880201
755	0.714946		0.828267			0.881594
756	0.712157		0.829727			0.872004
757	0.713709		0.816567			0.875005
758	0.715077		0.822374			0.884748
759	0.712898		0.838205			0.880882
760	0.713809		0.83901			0.879239
761	0.71753		0.826483			0.879014
762	0.715952		0.83335			0.885365
763	0.716525		0.846128			0.872598
764	0.718053		0.867302			0.884317
765	0.71204		0.837124			0.878071
766	0.715613		0.857694			0.882213
767	0.717228		0.848428			0.883957
768	0.715392		0.841503			0.886583
769	0.725095		0.846922			0.899666
770	0.719469		0.84426			0.892882
771	0.718354		0.833248			0.893452
772	0.72107		0.853562			0.890745
773	0.718312		0.837193			0.889422
774	0.720421		0.845323			0.886479
775	0.720677		0.852942			0.894052
776	0.723853		0.850825			0.888985
777	0.726012		0.852198			0.88875
778	0.726051		0.844441			0.893173
779	0.723263		0.84449			0.894707
780	0.726615		0.831069			0.887738
781	0.726189		0.850211			0.896552
782	0.726596		0.862805			0.890808
783	0.723536		0.850901			0.898357
784	0.722391		0.867358			0.902767
785	0.721399		0.85648			0.909718
786	0.723553		0.843919			0.908001
787	0.725644		0.861098			0.904996
788	0.723506		0.855986			0.911296
789	0.722997		0.859166			0.906373
790	0.722938		0.872865			0.903659
791	0.720989		0.848355			0.904843
792	0.723015		0.883056			0.908792
793	0.723467		0.891356			0.912485
794	0.716766		0.871633			0.910634
795	0.724538		0.859283			0.910772
796	0.72261		0.858277			0.911605
797	0.721704		0.88216			0.916169
798	0.723028		0.851756			0.922999
799	0.725468		0.854561			0.917265
800	0.729137		0.873084			0.922383
801	0.729147		0.882884			0.916689
802	0.730483		0.863814			0.916809
803	0.734542		0.869044			0.9202
804	0.735408		0.867897			0.924778
805	0.738358		0.867062			0.920092
806	0.739994		0.905627			0.9238
807	0.74361		0.883103			0.921216
808	0.740855		0.905118			0.915599
809	0.746373		0.909181			0.914021
810	0.748398		0.905346			0.922889
811	0.748989		0.89939			0.932959
812	0.747731		0.856196			0.923485
813	0.745303		0.872033			0.931188
814	0.749971		0.863686			0.925438
815	0.748413		0.88088			0.922792
816	0.74784		0.863679			0.924446
817	0.752963		0.882824			0.929857
818	0.752758		0.869423			0.92367
819	0.757234		0.892911			0.923579
820	0.756956		0.898537			0.930923
821	0.757897		0.878307			0.931544
822	0.754821		0.880595			0.927831
823	0.758735		0.890741			0.937631
824	0.759717		0.880519			0.948173
825	0.759981		0.890207			0.9359
826	0.76037		0.871179			0.93785
827	0.757573		0.902913			0.938675
828	0.761907		0.902389			0.938713
829	0.759949		0.887776			0.940944
830	0.765702		0.899783			0.935372
831	0.762281		0.911631			0.937201
832	0.765727		0.902807			0.935129
833	0.763252		0.922453			0.935682
834	0.760761		0.924749			0.943477
835	0.763243		0.904668			0.947894
836	0.760076		0.908291			0.942743
837	0.764768		0.901179			0.952636
838	0.767117		0.891564			0.944395
839	0.767085		0.901536			0.942568
840	0.76406		0.918827			0.947037
841	0.767732		0.921975			0.947077
842	0.767368		0.924528			0.944001
843	0.768126		0.915828			0.944244
844	0.768682		0.926383			0.941329
845	0.776329		0.9212			0.939243
846	0.777462		0.934641			0.942148
847	0.776482		0.947577			0.953082
848	0.779517		0.948936			0.947081
849	0.781129		0.90773			0.954255
850	0.783249		0.903115			0.960364
851	0.781914		0.898914			0.952153
852	0.78145		0.901916			0.955443
853	0.784867		0.872202			0.959314
854	0.785301		0.903466			0.963482
855	0.784998		0.885164			0.961173
856	0.78524		0.906497			0.961464
857	0.7836		0.896106			0.958156
858	0.783277		0.912634			0.962043
859	0.785348		0.911845			0.959802
860	0.783219		0.906967			0.94934
861	0.782385		0.914333			0.956541
862	0.784597		0.90657			0.961133
863	0.786823		0.929519			0.961521
864	0.7853		0.913101			0.960364
865	0.787145		0.915179			0.962619
866	0.793078		0.922415			0.962024
867	0.791199		0.921204			0.956804
868	0.798949		0.9173			0.962424
869	0.797211		0.91094			0.961049
870	0.801076		0.933183			0.960448
871	0.801958		0.929903			0.959103
872	0.805747		0.899617			0.964488
873	0.804905		0.920596			0.960352
874	0.800845		0.937877			0.969708
875	0.802554		0.919479			0.961886
876	0.801574		0.930517			0.96453
877	0.801711		0.932904			0.960071
878	0.805079		0.936824			0.959531
879	0.806264		0.930382			0.958969
880	0.807421		0.940093			0.965972
881	0.80424		0.930277			0.952783
882	0.805012		0.957368			0.962259
883	0.805528		0.938039			0.963079
884	0.807308		0.943844			0.965697
885	0.808106		0.951535			0.96461
886	0.811263		0.958478			0.964295
887	0.808482		0.958499			0.967473
888	0.810734		0.960017			0.97597
889	0.81002		0.959247			0.969915
890	0.810913		0.928072			0.968592
891	0.809276		0.869964			0.964227
892	0.808708		0.924255			0.964558
893	0.811835		0.909904			0.965419
894	0.811995		0.9237			0.972029
895	0.816749		0.93506			0.970874
896	0.819085		0.930807			0.967313
897	0.81953		0.939152			0.96915
898	0.819251		0.906637			0.974239
899	0.820391		0.901132			0.971708
900	0.820361		0.897075			0.973806
901	0.818361		0.914126			0.972254
902	0.820224		0.931744			0.961047
903	0.821855		0.940257			0.96808
904	0.821916		0.931003			0.966604
905	0.821333		0.919063			0.974876
906	0.82236		0.929371			0.973173
907	0.81477		0.954673			0.976885
908	0.816125		0.940995			0.974225
909	0.815905		0.936848			0.97118
910	0.818141		0.97883			0.978498
911	0.817084		0.949219			0.975882
912	0.816199		0.957333			0.975639
913	0.815997		0.927332			0.987502
914	0.816823		1.00795			0.980116
915	0.815133		1.00902			0.978413
916	0.818211		1.02126			0.980525
917	0.817448		0.938439			0.978116
918	0.818678		0.936899			0.986069
919	0.816669		0.937781			0.985609
920	0.82131		0.938945			0.991546
921	0.820929		0.948511			0.981995
922	0.821245		0.932298			0.982513
923	0.819114		0.934086			0.988544
924	0.81977		0.929771			0.983722
925	0.820427		0.927024			0.986518
926	0.81832		0.966093			0.986302
927	0.820062		0.931826			0.993017
928	0.819884		0.952273			0.986245
929	0.821546		0.940426			0.985001
930	0.81971		0.958851			0.988492
931	0.817098		0.931486			0.986932
932	0.818523		0.873975			0.99739
933	0.823922		0.771055			0.99065
934	0.81866		0.748232			0.987908
935	0.817112		0.743967			0.998273
936	0.816839		0.744968			1
937	0.817739		0.745424
938	0.816218		0.753368
939	0.814184		0.763117
940	0.81431		0.760425
941	0.812154		0.772318
942	0.813871		0.760646
943	0.815977		0.748161
944	0.814718		0.779632
945	0.81634		0.784568
946	0.817726		0.777455
947	0.819158		0.773834
948	0.819173		0.769868
949	0.8226		0.782408
950	0.824309		0.801843
951	0.824062		0.784307
952	0.823362		0.782314
953	0.822442		0.800547
954	0.824613		0.81014
955	0.821928		0.801435
956	0.827091		0.799244
957	0.827519		0.78814
958	0.818415		0.792338
959	0.819765		0.815548
960	0.819484		0.823298
961	0.815415		0.818199
962	0.816321		0.795364
963	0.816753		0.807994
964	0.817597		0.809959
965	0.819336		0.807182
966	0.815868		0.801956
967	0.814746		0.809469
968	0.817498		1.12507
969	0.818862		1.16531
970	0.818079		1.14562
971	0.819066		1.13434
972	0.817248		1.11815
973	0.816429		1.10779
974	0.815898		1.11725
975	0.814988		1.13002
976	0.813677		1.12952
977	0.809998		1.13027
978	0.81119		1.09162
979	0.813028		1.08377
980	0.815106		1.12049
981	0.815131		1.13155
982	0.814549		1.11553
983	0.814574		1.08352
984	0.812609		1.07256
985	0.81438		1.04526
986	0.814218		1.07395
987	0.814313		1.06376
988	0.816033		1.06114
989	0.814381		1.05529
990	0.816955		1.06149
991	0.816615		1.01393
992	0.814778		1.01554
993	0.816419		1.00624
994	0.817581		1.02199
995	0.819867		1.03433
996	0.822428		1.03828
997	0.822246		1.03349
998	0.827017		1.04757
999	0.831569		1.03063
1000	0.828021		1.03782
1001	0.8297		1.05363
1002	0.830713		1.02757
1003	0.832219		1.02688
1004	0.825807		1.03874
1005	0.827922		1.02693
1006	0.826704		1.01842
1007	0.824712		1.04301
1008	0.825634		1.03098
1009	0.825782		1.00271
1010	0.829058		0.987806
1011	0.826597		1.01845
1012	0.827124		1.0518
1013	0.828614		1.05402
1014	0.829404		1.05795
1015	0.832211		1.03016
1016	0.831454		1.03499
1017	0.831133		1.03907
1018	0.833932		1.01464
1019	0.834738		1.02684
1020	0.834524		1.02729
1021	0.835002		1.03167
1022	0.837348		1.03342
1023	0.837875		1.03809
1024	0.837348		1.05993
1025	0.836854		1.03212
1026	0.841636		1.02563
1027	0.841373		1.01552
1028	0.84078		1.02355
1029	0.841455		1.04651
1030	0.837504		1.04192
1031	0.836664		1.03589
1032	0.83822		1.06073
1033	0.841266		1.04243
1034	0.847456		1.03481
1035	0.847275		1.04306
1036	0.846773		0.989384
1037	0.843629		0.998832
1038	0.847242		0.992986
1039	0.843332		0.988955
1040	0.847432		0.998898
1041	0.848189		1.00101
1042	0.852074		0.99938
1043	0.85149		0.999419
1044	0.85298		1.02516
1045	0.854939		1.01342
1046	0.854058		0.9839
1047	0.853556		0.998338
1048	0.853778		1.03945
1049	0.856297		1.02347
1050	0.856997		0.986401
1051	0.859335		0.998296
1052	0.861483		0.999469
1053	0.857277		0.992844
1054	0.861286		1.01772
1055	0.862669		1.0169
1056	0.863994		1.00451
1057	0.864019		1.00703
1058	0.861706		1.0044
1059	0.863418		0.997233
1060	0.868818		1.00215
1061	0.867427		1.00818
1062	0.868061		0.998422
1063	0.869262		0.991661
1064	0.8716		0.993483
1065	0.873765		1.01602
1066	0.874984		1.03708
1067	0.873979		1.01669
1068	0.872374		1.02777
1069	0.874465		0.998331
1070	0.875165		1.00468
1071	0.879503		1.01025
1072	0.875461		1.00219
1073	0.875642		1.01699
1074	0.877231		1.00815
1075	0.876926		0.997372
1076	0.879281		1.01852
1077	0.879338		1.01853
1078	0.87849
1079	0.87756
1080	0.876152
1081	0.879108
1082	0.879849
1083	0.875906
1084	0.879988
1085	0.879437
1086	0.885825
1087	0.883001
1088	0.884681
1089	0.8885
1090	0.885957
1091	0.888327
1092	0.88906
1093	0.891176
1094	0.89423
1095	0.892649
1096	0.89516
1097	0.894402
1098	0.896279
1099	0.900576
1100	0.896814
1101	0.897308
1102	0.901465
1103	0.901103
1104	0.898173
1105	0.90284
1106	0.902799
1107	0.905334
1108	0.909886
1109	0.905499
1110	0.910817
1111	0.912644
1112	0.910528
1113	0.911969
1114	0.914768
1115	0.915517
1116	0.91932
1117	0.920571
1118	0.922695
1119	0.924679
1120	0.925198
1121	0.924292
1122	0.928235
1123	0.927996
1124	0.925016
1125	0.92528
1126	0.927412
1127	0.933561
1128	0.931215
1129	0.930104
1130	0.93282
1131	0.930474
1132	0.93496
1133	0.935273
1134	0.934903
1135	0.935553
1136	0.935183
1137	0.935677
1138	0.936623
1139	0.935298
1140	0.936022
1141	0.93757
1142	0.941719
1143	0.943192
1144	0.941546
1145	0.945604
1146	0.940179
1147	0.940599
1148	0.942641
1149	0.941241
1150	0.939175
1151	0.939225
1152	0.939932
1153	0.938105
1154	0.938541
1155	0.939825
1156	0.939867
1157	0.939628
1158	0.939784
1159	0.939661
1160	0.941208
1161	0.940056
1162	0.943316
1163	0.941176
1164	0.940517
1165	0.944995
1166	0.9419
1167	0.928177
1168	0.909664
1169	0.8831
1170	0.863928
1171	0.86769
1172	0.949992
1173	0.946691
1174	0.936162
1175	0.927033
1176	0.945892
1177	0.95307
1178	0.946748
1179	0.933726
1180	0.939052
1181	0.951235
1182	0.946403
1183	0.941406
1184	0.944147
1185	0.939348
1186	0.918522
1187	0.884302
1188	0.845374
1189	0.849127
1190	0.919378
1191	0.913508
1192	0.879964
1193	0.846287
1194	0.930252
1195	0.921905
1196	0.896543
1197	0.874737
1198	0.930408
1199	0.920497
1200	0.908553
1201	0.927354
1202	0.932598
1203	0.920752
1204	0.945448
1205	0.933586
1206	0.924333
1207	0.926243
1208	0.944649
1209	0.929585
1210	0.932096
1211	0.945036
1212	0.936393
1213	0.932968
1214	0.944567
1215	0.937595
1216	0.934722
1217	0.946287
1218	0.94064
1219	0.933841
1220	0.952494
1221	0.941768
1222	0.936911
1223	0.950634
1224	0.952214
1225	0.94334
1226	0.946946
1227	0.953663
1228	0.950198
1229	0.941365
1230	0.947514
1231	0.952099
1232	0.944641
1233	0.938904
1234	0.956981
1235	0.949786
1236	0.942665
1237	0.953606
1238	0.955515
1239	0.949695
1240	0.945892
1241	0.9561
1242	0.950272
1243	0.940147
1244	0.946806
1245	0.948444
1246	0.937191
1247	0.942731
1248	0.95773
1249	0.950922
1250	0.944995
1251	0.9534
1252	0.957557
1253	0.957228
1254	0.950486
1255	0.962084
1256	0.959417
1257	0.955474
1258	0.953145
1259	0.964159
1260	0.954388
1261	0.953227
1262	0.9655
1263	0.964521
1264	0.95675
1265	0.962693
1266	0.965237
1267	0.963097
1268	0.9588
1269	0.968291
1270	0.962323
1271	0.961418
1272	0.964052
1273	0.969674
1274	0.966982
1275	0.958117
1276	0.965575
1277	0.968184
1278	0.969048
1279	0.963986
1280	0.96597
1281	0.964702
1282	0.960726
1283	0.962726
1284	0.966266
1285	0.964183
1286	0.964076
1287	0.96918
1288	0.966143
1289	0.963912
1290	0.9608
1291	0.969378
1292	0.971592
1293	0.963706
1294	0.964085
1295	0.980202
1296	0.980639
1297	0.980532
1298	0.974111
1299	0.97523
1300	0.986582
1301	0.981849
1302	0.976408
1303	0.977996
1304	0.988961
1305	0.988475
1306	0.984014
1307	0.983503
1308	0.992336
1309	1.00704
1310	1.00517
1311	0.997646
1312	0.988171
1313	0.988261
1314	0.987348
1315	0.995966
1316	0.9912
1317	0.986533
1318	0.994946
1319	1

## Sheet: Fig_S3B_t1_2_recovery
WT	W401A
420	333
248	233
364	418
